# Supplementary material for: Comparing decentralized machine learning and AI clinical models to local and centralized alternatives: a systematic review
Source: NPJ Digit Med. 2026 Feb 14;9:174. doi: 10.1038/s41746-025-02329-z (PMC12916833; doi:10.1038/s41746-025-02329-z)
Supplement: Supplementary file 2 — Supplementary information [file 41746_2025_2329_MOESM2_ESM.csv]

metric_name	scenario	n_models	mean_dl_perf	mean_centralized_perf	mean_difference	median_difference	max_difference	total_models	pct_of_total
accuracy	Both above threshold, Centralized above or equal to DL	481	0.919264849	0.939054302	0.019789452	0.0102	0.184	1087	44.25022999
accuracy	DL above threshold, CL below threshold	23	0.8414	0.725056522	0.116343478	0.1111	0.2687	1087	2.115915363
accuracy	DL below threshold, Centralized above or equal to threshold	115	0.710781739	0.854116696	0.143334957	0.129	0.648	1087	10.57957682
auroc	Both above threshold, Centralized above or equal to DL	276	0.896197519	0.91863804	0.02244052	0.0148	0.1058	1063	25.96425212
auroc	DL above threshold, CL below threshold	55	0.821145455	0.728236364	0.092909091	0.088	0.248	1063	5.174035748
auroc	DL below threshold, Centralized above or equal to threshold	111	0.713505405	0.869808108	0.156302703	0.131	0.49	1063	10.44214487
dicescore	Both above threshold, Centralized above or equal to DL	194	0.877234021	0.894762887	0.017528866	0.012	0.103	856	22.6635514
dicescore	DL below threshold, Centralized above or equal to threshold	145	0.718282759	0.832231724	0.113948966	0.0656	0.535	856	16.93925234
f1score	Both above threshold, Centralized above or equal to DL	81	0.890665558	0.915909026	0.025243468	0.008	0.13	418	19.37799043
f1score	DL below threshold, Centralized above or equal to threshold	34	0.699305882	0.842644118	0.143338235	0.05675	0.5501	418	8.133971292
precisionpositivepredictivevalue_mini	Both above threshold, Centralized above or equal to DL	58	0.900613328	0.923857379	0.023244052	0.006771	0.108	256	22.65625
precisionpositivepredictivevalue_mini	DL below threshold, Centralized above or equal to threshold	21	0.624609524	0.85097619	0.226366667	0.14	0.5315	256	8.203125
sensitivityrecall_mini	Both above threshold, Centralized above or equal to DL	95	0.888110785	0.92579873	0.037687945	0.01	0.19	591	16.07445008
sensitivityrecall_mini	DL above threshold, CL below threshold	26	0.884053846	0.721565385	0.162488462	0.0847	0.53	591	4.399323181
sensitivityrecall_mini	DL below threshold, Centralized above or equal to threshold	108	0.657312037	0.822876852	0.165564815	0.1596	0.4512	591	18.27411168
specificity_mini	Both above threshold, Centralized above or equal to DL	36	0.93018444	0.944418128	0.014233688	0.00735	0.0614	158	22.78481013
