# Supplementary material for: Comparing decentralized machine learning and AI clinical models to local and centralized alternatives: a systematic review
Source: NPJ Digit Med. 2026 Feb 14;9:174. doi: 10.1038/s41746-025-02329-z (PMC12916833; doi:10.1038/s41746-025-02329-z)
Supplement: Supplementary file 3 — Supplementary information [file 41746_2025_2329_MOESM3_ESM.xlsx]

## Sheet: 1 - ARTICLES
															Complete
						Articles included for data extraction and RoB assessment:	0
	New model	id_article	citation_key_zotero	doi	author	publication_year	Publication identifier (Title/PMID/DOI)	publication_source	publication_type	tripod_type	reviewer	ethics_legal_reported	availability_data_code	Reported Challenges and Limitations	CHARMS	PROBAST
	FALSE	1	rayyan-582988214	https://doi.org/10.3991/ijim.v17i01.35131	Nawrin Tabassum, Mustofa Ahmed, Nushrat Jahan Shorna, Mejbah Ur Rahman Sowad, H M Zabir Haque	2023		International Journal of Interactive Mobile Technologies	Scientific Journal	2a	JMD	No	None Reported	Not reported	FALSE	FALSE
	FALSE		rayyan-582988298						Scientific Journal	1b			Only Data		FALSE	FALSE
	FALSE		rayyan-582988278						Scientific Journal	2b			Some Data		FALSE	FALSE
	FALSE		rayyan-582988049						Scientific Journal	3			Only Code		FALSE	FALSE
	FALSE		rayyan-582988085						Scientific Journal	1b			None Reported		FALSE	FALSE
	FALSE														FALSE	FALSE
	FALSE														FALSE	FALSE
	FALSE														FALSE	FALSE
	FALSE														FALSE	FALSE
	FALSE														FALSE	FALSE
	FALSE														FALSE	FALSE
	FALSE														FALSE	FALSE
	FALSE														FALSE	FALSE
	FALSE														FALSE	FALSE
	FALSE														FALSE	FALSE
	FALSE														FALSE	FALSE
	FALSE														FALSE	FALSE
	FALSE														FALSE	FALSE
	FALSE														FALSE	FALSE
	FALSE														FALSE	FALSE
	FALSE														FALSE	FALSE
	FALSE														FALSE	FALSE
	FALSE														FALSE	FALSE
	FALSE														FALSE	FALSE
	FALSE														FALSE	FALSE
	FALSE														FALSE	FALSE
	FALSE														FALSE	FALSE
	FALSE														FALSE	FALSE
	FALSE														FALSE	FALSE
	FALSE														FALSE	FALSE

## Sheet: 4 - CHARMS
CHARMS checklist
CHARMS checklist. Relevant items to extract from individual studies for purposes of description and assessment of risk of bias and applicability. (Adapted from Moons KG. 2014)
Gen	App	RoB	Domain/Key items		rayyan-582988214			rayyan-582988298			rayyan-582988278			rayyan-582988049			rayyan-582988085			rayyan-582988085			rayyan-582988080			rayyan-582988080			rayyan-582988080			#REF!			#REF!			#REF!			#REF!			#REF!			#REF!
0. Study information
X			0.1 Author		Nawrin Tabassum, Mustofa Ahmed, Nushrat Jahan Shorna, Mejbah Ur Rahman Sowad, H M Zabir Haque			Dhurgham Hassan Mahlool, Mohamed Hamzah Abed
X			0.2 Publication year		2023			2022
X			0.3 Publication identifier (Title/PMID/DOI)		https://doi.org/10.3991/ijim.v17i01.35131			10.11591/eei.v11i6.4131
X			0.4 Publication journal		International Journal of Interactive Mobile Technologies			Bulletin of Electrical Engineering and Informatics
X			0.5 Model name		1			2			3			EXAM (electronic medical record (EMR) chest X-ray AI model)			4_LASSO			4_MLP			5_MLP			5_1DCNN			5_RES1DCNN			#REF!			#REF!			#REF!			#REF!			#REF!			#REF!
1. Source of data
	X	X	1.1 Source of data		Prospective cohort			Existing registry			Existing registry			Existing registry			Existing registry			Existing registry			Existing registry			Existing registry			Existing registry
2. Participants
x	X		2.1 Recruitment method		Voluntary application			Not reported			Not reported			Consecutive recruting			Consecutive recruting			Consecutive recruting
X	X		2.2 Recruitment dates		Not reported			Not reported			Not reported			Between March 2020 and February 2021			Between March 15, 2020 and May 22, 2020			Between March 15, 2020 and May 22, 2020
X	X		2.3 Study setting		Not reported			Not reported			Not reported			Emergency departments of several healthcare providers			Hospitalization across several hospitals			Hospitalization across several hospitals
X	X		2.4 Study sites (Regions)		Bangladesh			Not reported			Not reported			MGB, MGH, Brigham and Women’s Hospital, Newton-Wellesley Hospital, North Shore Medical Center and Faulkner Hospital; Children’s National Hospital in Washington, DC; NIHR Cambridge Biomedical Research Centre; The Self-Defense Forces Central Hospital in Tokyo; National Taiwan University MeDA Lab and MAHC and Taiwan National Health Insurance Administration; Tri-Service General Hospital in Taiwan; Ky…			Mount Sinai Brooklyn, Mount Sinai Hospital, Mount Sinai Morningside, Mount Sinai Queens, Mount Sinai West			Mount Sinai Brooklyn, Mount Sinai Hospital, Mount Sinai Morningside, Mount Sinai Queens, Mount Sinai West
X	X		2.5 Study sites (Number of centers)		80
X	X		2.6 Criteria inclusion		Not reported			Not reported			Not reported			"(1) patient presented to the hospital’s ED or equivalent; (2) patient had a RT–PCR test performed at any time between presentation to the ED and discharge from the hospital; (3) patient had a CXR in the ED; and (4) patient’s record had at least five of the EMR values detailed in Table 1, all obtained in the ED, and the relevant outcomes captured during hospitalization"			"Patients >18 years of age with a positive SARS-CoV2 RT-PCR test that was placed within 48 hours of admission and were intubated <48 hours after admission"			"Patients >18 years of age with a positive SARS-CoV2 RT-PCR test that was placed within 48 hours of admission and were intubated <48 hours after admission"
X	X		2.7 Criteria exclusion		Not reported			Not reported			Not reported			Not reported			Not reported			Not reported
X	X		2.8 Participant description	Characteristics				Values		Measures	Values		Measures	Values		Measures	Values		Measures	Values		Measures	Values		Measures	Values		Measures	Values		Measures	Values		Measures	Values		Measures	Values		Measures	Values		Measures	Values		Measures	Values		Measures
X	X		2.8.1 Characteristic 1
X	X		2.8.2 Characteristic 2
X	X		2.8.3 Characteristic 3
X	X		2.8.4 Characteristic 4
X	X		2.8.5 Characteristic 5
3. Outcome to be predicted
	X	X	3.1 Outcome type		Single			Single			Single
	X	X	3.2 Outcome definition		Patient Health Questionnaire-9 category, filled by the participant			Not reported			Genomic sequencing as per GISAID			"oxygen requirements of symptomatic patients with COVID-19 at 24 and 72 h from the time of initial presentation to the emergency room." and "The outcome labels of patients were set to 0, 0.25, 0.50 and 0.75 depending on the most intensive oxygen therapy the patient received in the prediction window. The oxygen therapy categories were, respectively, room air (RA), low-flow oxygen (LFO), high-flow …			Mortality (death) at 7 days			Mortality (death) at 7 days
		X	3.3 Same outcome definition for all participants		Yes			No			Yes			Yes			Yes			Yes
X	X		3.4 Type of outcome		Single			Single			Single			Single			Single			Single
		X	3.5 Was the outcome assessed without knowledge of the predictors?		Yes			No			No			Unclear			Unclear			Unclear
		X	3.6 Were candidate predictors part of outcome?		No			No			No			No			No			No
	X		3.7 Time of outcome ocurrence		Outcome was set before the data collection			Not reported			Simultaneous			At 24 hours and 72 hours from the time of initial presentation to the emergency room			Up to 7 days after admission			Up to 7 days after admission
4. Candidate predictors
X			4.1 Number of candidate predictors (or parameters) assessed		4			65536			Not reported			20			60			60
	X	X	4.2 Definition and method for measurement of candidate predictors		No information			No information			Federated version of the χ2-test			No information			General description			General description
	X		4.3 Timing of predictors measurement		After self-diagnosis			No information			Before classification of strain			During emergency department stay			Various moments starting from admission			Various moments starting from admission
		X	4.4 Predictors definition and measurement similar for all participants		Unclear			Unclear			Yes			Yes			Yes			Yes
		X	4.5 Were predictors assessed blinded for outcome?		Yes			No information			Yes			Yes			Yes			Yes
		X	4.6 Handling of continuous predictors		Not reported			Not reported			Not reported			Not reported			Not reported			Not reported
5. Sample size
X			5.1 Number of participants		80			Not reported			20000			16,148 cases			4029			4029
X			5.2 Number of outcomes/events		80			1092			20000						510			510
								#VALUE!			0			#VALUE!			3519			3519			0			0			0			0			0			0			0			0			0
		X	5.3 Number events per variable (EPV) or per parameter (EPP)					0.68593			Unknown						8.5			8.5
		X	5.4 Number of observations		Unclear			1592			20000			16148			8.5			8.5
6. Missing data
X		X	6.1 Number of participants with any missing value		Unknown			None			None			"A MissForest algorithm was used to impute EMR features, based on the local training dataset. If an EMR feature was completely missing from a client site dataset, the mean value of that feature, calculated exclusively on data from MGB client sites, was used. Then, EMR features were rescaled to zero-mean and unit variance based on statistics calculated on data from the MGB client sites."			Not reported			Not reported
		X	6.2 Handling of missing data		Other			No information			No information			Multiple imputation			Other			Other
7. Model development
X			7.1 Modelling method		Neural network			Neural network			Neural network			Neural network			Logistic regression			Neural network
		X	7.A Modelling assumptions satisfied?		Unknown			Unknown			Unknown			Unknown			8.5			8.5
		X	7.2 Method for selection of candidate predictors
		X	7.3 Method for selection of predictors during multivariable modelling		No information			No information			Other			No information			LASSO selection			No information
	X	X	7.4 Shrinkage of predictor weights or regression coefficients		No information			No information			No information			No information			Yes			No information
8. Model performance
	X		8.1 Calibration measures		No			No			No			Yes			No			No
	X		8.1.1 Calibration plot		No			No	value (95% CI):		No	value (95% CI):		Yes	value (95% CI):		No	value (95% CI):		No	value (95% CI):			value (95% CI):			value (95% CI):			value (95% CI):			value (95% CI):			value (95% CI):			value (95% CI):			value (95% CI):			value (95% CI):			value (95% CI):
	X		8.1.2 Calibration slope		No			No	value (95% CI):		No	value (95% CI):		No	value (95% CI):		No	value (95% CI):		No	value (95% CI):			value (95% CI):			value (95% CI):			value (95% CI):			value (95% CI):			value (95% CI):			value (95% CI):			value (95% CI):			value (95% CI):			value (95% CI):
	X		8.1.3 Calibration-in-the-large (CITL)		No			No			No			No			No			No
	X		8.1.4 Hosmer-Lemeshow test		No			No	Specify:		No	Specify:		No	Specify:		No	Specify:		No	Specify:			Specify:			Specify:			Specify:			Specify:			Specify:			Specify:			Specify:			Specify:			Specify:
	X		8.1.5 Other		No			No			No			No			No			No
	X		8.2.1 C-Statistic		No			No	value (95% CI):		No	value (95% CI):		No	value (95% CI):		No	value (95% CI):		No	value (95% CI):			value (95% CI):			value (95% CI):			value (95% CI):			value (95% CI):			value (95% CI):			value (95% CI):			value (95% CI):			value (95% CI):			value (95% CI):
	X		8.2.2 D-Statistic		No			No	value (95% CI):		No	value (95% CI):		No	value (95% CI):		No	value (95% CI):		No	value (95% CI):			value (95% CI):			value (95% CI):			value (95% CI):			value (95% CI):			value (95% CI):			value (95% CI):			value (95% CI):			value (95% CI):			value (95% CI):
	X		8.2.3 AUC graph		No			No			No			Yes			Yes			Yes
	X		8.2.4 Log-rank test (if survival analysis)		Not applicable			Not applicable			Not applicable			Not applicable			No			No
	X		8.2.5 Risk group curves (if survival analysis)		Not applicable			Not applicable			Not applicable			Not applicable			No			No
	X		8.2.6 Other		No			No	Specify:		No	Specify:		No	Specify:		No	Specify:		No	Specify:			Specify:			Specify:			Specify:			Specify:			Specify:			Specify:			Specify:			Specify:			Specify:
	X		8.3 Overall measures					Several			Several			Not evaluated			Not evaluated			Not evaluated
	X		8.3.1 R-squared (e.g. Cox-Snell R2, Nagelkerke's R2,..)		No			No	value (95% CI):		No	value (95% CI):		No	value (95% CI):		No	value (95% CI):		No	value (95% CI):			value (95% CI):			value (95% CI):			value (95% CI):			value (95% CI):			value (95% CI):			value (95% CI):			value (95% CI):			value (95% CI):			value (95% CI):
	X		8.3.2 Brier score		No			No	value (95% CI):		No	value (95% CI):		No	value (95% CI):		No	value (95% CI):		No	value (95% CI):			value (95% CI):			value (95% CI):			value (95% CI):			value (95% CI):			value (95% CI):			value (95% CI):			value (95% CI):			value (95% CI):			value (95% CI):
	X		8.3.3 Other		No	Specify:	Several	Yes	Specify:	Several	Yes	Specify:	Several	No	Specify:		No	Specify:		No	Specify:			Specify:			Specify:			Specify:			Specify:			Specify:			Specify:			Specify:			Specify:			Specify:
	X		8.4 Clinical utility					Not evaluated			Not evaluated			Several			Not evaluated			Not evaluated
	X		8.4.1 Decision Curve Analysis (DCA)		No			No			No			No			No			No
	X		8.4.2 Other		No			No	Specify:		No	Specify:		Yes	Specify:	Several	No	Specify:		No	Specify:			Specify:			Specify:			Specify:			Specify:			Specify:			Specify:			Specify:			Specify:			Specify:
9. Model evaluation
		X	9.1 Method used for testing model performance		-			-			-						-			-
		X	9.1.1 Internal validation		Random split data			Cross-validation			Unclear			Random split data			Bootstrap			Bootstrap
		X	9.1.2 External validation		None			None			None			Different setting			None			None
	X	X	9.2 In case of poor validation, whether model was adjusted or updated		No information			No information			No information			Not applicable			Not applicable			Not applicable
10. Results
X			10.1 Number of predictors (or parameters) included in final model		4			65536			15			20			Unknown			Unknown
x	X		10.2 Final model included predictor weights or regression coefficients		Unclear			Predictor weights			Predictor weights			Predictor weights			Regression coefficients			Predictor weights
X	X		10.3 Final model included intercept (or baseline survival)		No			No information			No information			No information			No information			No information
X	x		10.4 Alternative presentation of the final prediction models		None			None			None			Score system			None			None
11. Interpretation and Discussion
X	X		11.1 Interpretation of presented model		Very limited capacity to detect different depression severity levels			Model aims to predict brain tumours, without defining the outcome in a specific way, using two different datasets that adopt different classification approaches			Model aims to classify SARS-CoV-2 strains using their genomic sequences.			Model aims to predict the need for oxygen treatment, at different levels, in symptomatic patients with COVID-19 at 24 hours and 72 hours from the time of initial presentation to the emergency room. It performs very well even in external validation.			Model aims to predict mortality in hospitalized patients with COVID-19 within 7 days, based on demographics, past medical history, vital signs and lab test results. Performance of the developed models (AUROC) confers considerable benefit against local-only models, while being comparable and close to pooled alternatives.			Model aims to predict mortality in hospitalized patients with COVID-19 within 7 days, based on demographics, past medical history, vital signs and lab test results. Performance of the developed models (AUROC) confers considerable benefit against local-only models, while being comparable and close to pooled alternatives.
X	X		11.2 Comparison with other studies, discussion of generalizability, strengths and limitations		Severely limited in their external validity, due to quality of ground truth data collection			Severely limited in their external validity, due to uncertainty of classification method for ground truth in data used			Methodologies used are comparable to state of the art decentralized learning methods. Results comparable to other similar studies. Limitations regarding honest-but-curious protocol.			Contrary to most comparable studies, this research is targeted to an actionable clinical outcome (oxygen requirements) with implications for patient management. In addition, the study designs includes cases with unknown SARS-COV-2 status at the time of enrolment, avoiding the exclusion of some patients. The model is based on objective and quantifiable indicators, reducing the bias and noise of th…			Uses several healthcare providers and bootstrapping methods, as well as much clinical information.			Uses several healthcare providers and bootstrapping methods, as well as much clinical information.
12. Observations
			12.1 Data extraction process		Complete			Complete			Complete			All information has been successfully registered			All information has been successfully registered			All information has been successfully registered			All information has been successfully registered			All information has been successfully registered			All information has been successfully registered			All information has been successfully registered			All information has been successfully registered			All information has been successfully registered			All information has been successfully registered			All information has been successfully registered			All information has been successfully registered
			12.2 Additional information related to CHARMS checklist extraction					Predictors were considered the individual pixels
Abbreviation: Gen: General description; App: Applicability; RoB: Risk of Bias
					4			2			NA			NA			NA			NA			NA			NA			NA			NA			NA			NA			NA			NA			NA
[truncated: 30 more columns]

## Sheet: PRIVACY
citation_key_zotero	id_model	model_name	p_peico_question	ei_peico_question	c_peico_question	o_peico_question	clinical_application	clinical_domain	larger_clinical_domain	development_validation	dataset_name	dataset_number_observations	Dataset Size - Number of Variables	Dataset Size - Volume (MB/GB)	data_real_synthetic	primary_secondary	Original Data Holders	number_original_holders	Localization of Original Data Holders	type_original_holders	data_type	Conversion Processes?	model_architecture	- Convergence Metrics	Training Methods	- Update Routine	Statistical Methods Used	TRIPOD Type	data_modifier	data_flow	Architecture Type - Client Type (Cross-Silo/Cross-Device/Both)	Architecture Type - Personalization/Customization Step	Aggregation Methods Used	secondary_aims		metric_reported	value_reported	notes	value_reported	notes
rayyan-582988080		5_MLP	-	-	-	-	Diagnosis	"Epilepsy or seizures"	Neurological	Development	EPILEPSIAE				Real	Secondary		1		Dataset	EEG		Federated Learning (central aggregator)						None	Only Gradient Parameters				Reported		Set-up	"We use the NVIDIA Jetson Nano Developer Kit GPU for the training. It allows us to perform the training of a given DNN with a power consumption of only 5 watts. The NVIDIA Jetson Nano includes a 64-bit quad-core Arm Cortex-A57 CPU running at 1.43 GHz alongside a NVIDIA Maxwell GPU with 128 CUDA cores capable of 472 GFLOPs (FP16), and has 4 GB of 64-bit LPDDR4 RAM. We used Tegrastats for performan…
rayyan-582988080		5_1DCNN					Diagnosis	"Epilepsy or seizures"	Neurological	Development	EPILEPSIAE				Real	Secondary		1		Dataset	EEG		Federated Learning (central aggregator)						None					Reported		Set-up	"We use the NVIDIA Jetson Nano Developer Kit GPU for the training. It allows us to perform the training of a given DNN with a power consumption of only 5 watts. The NVIDIA Jetson Nano includes a 64-bit quad-core Arm Cortex-A57 CPU running at 1.43 GHz alongside a NVIDIA Maxwell GPU with 128 CUDA cores capable of 472 GFLOPs (FP16), and has 4 GB of 64-bit LPDDR4 RAM. We used Tegrastats for performan…
rayyan-582988080		5_RES1DCNN					Diagnosis	"Epilepsy or seizures"	Neurological	Development	EPILEPSIAE				Real	Secondary		1		Dataset	EEG		Federated Learning (central aggregator)						None					Reported		Set-up	"We use the NVIDIA Jetson Nano Developer Kit GPU for the training. It allows us to perform the training of a given DNN with a power consumption of only 5 watts. The NVIDIA Jetson Nano includes a 64-bit quad-core Arm Cortex-A57 CPU running at 1.43 GHz alongside a NVIDIA Maxwell GPU with 128 CUDA cores capable of 472 GFLOPs (FP16), and has 4 GB of 64-bit LPDDR4 RAM. We used Tegrastats for performan…
rayyan-582988080		5_MLP	-	-	-	-	Diagnosis	"Epilepsy or seizures"	Neurological	Development	EPILEPSIAE				Real	Secondary		1		Dataset	EEG		Federated Learning (central aggregator)						None	Only Gradient Parameters				Reported		Training Time (h)	1.49
rayyan-582988080		5_1DCNN					Diagnosis	"Epilepsy or seizures"	Neurological	Development	EPILEPSIAE				Real	Secondary		1		Dataset	EEG		Federated Learning (central aggregator)						None					Reported		Training Time (h)	1.44
rayyan-582988080		5_RES1DCNN					Diagnosis	"Epilepsy or seizures"	Neurological	Development	EPILEPSIAE				Real	Secondary		1		Dataset	EEG		Federated Learning (central aggregator)						None					Reported		Training Time (h)	1.86
rayyan-582988080		5_MLP	-	-	-	-	Diagnosis	"Epilepsy or seizures"	Neurological	Development	EPILEPSIAE				Real	Secondary		1		Dataset	EEG		Federated Learning (central aggregator)						None	Only Gradient Parameters				Reported		Required energy capacity of a battery for each client to train the proposed DNN on a single charge in the FL setting, where the server collects the parameters of each client every 3000 iterations (mAh)	152.71
rayyan-582988080		5_1DCNN					Diagnosis	"Epilepsy or seizures"	Neurological	Development	EPILEPSIAE				Real	Secondary		1		Dataset	EEG		Federated Learning (central aggregator)						None					Reported		Required energy capacity of a battery for each client to train the proposed DNN on a single charge in the FL setting, where the server collects the parameters of each client every 3000 iterations (mAh)	193.94
rayyan-582988080		5_RES1DCNN					Diagnosis	"Epilepsy or seizures"	Neurological	Development	EPILEPSIAE				Real	Secondary		1		Dataset	EEG		Federated Learning (central aggregator)						None					Reported		Required energy capacity of a battery for each client to train the proposed DNN on a single charge in the FL setting, where the server collects the parameters of each client every 3000 iterations (mAh)	336.6
rayyan-582988080		5_MLP	-	-	-	-	Diagnosis	"Epilepsy or seizures"	Neurological	Development	EPILEPSIAE				Real	Secondary		1		Dataset	EEG		Federated Learning (central aggregator)						None	Only Gradient Parameters				Reported		Required energy capacity of a battery for each client to train the proposed DNN on a single charge in the FL setting, where the server collects the parameters of each client every 3000 iterations (synchronization) (mAh)	2.48
rayyan-582988080		5_1DCNN					Diagnosis	"Epilepsy or seizures"	Neurological	Development	EPILEPSIAE				Real	Secondary		1		Dataset	EEG		Federated Learning (central aggregator)						None					Reported		Required energy capacity of a battery for each client to train the proposed DNN on a single charge in the FL setting, where the server collects the parameters of each client every 3000 iterations (synchronization) (mAh)	0.55
rayyan-582988080		5_RES1DCNN					Diagnosis	"Epilepsy or seizures"	Neurological	Development	EPILEPSIAE				Real	Secondary		1		Dataset	EEG		Federated Learning (central aggregator)						None					Reported		Required energy capacity of a battery for each client to train the proposed DNN on a single charge in the FL setting, where the server collects the parameters of each client every 3000 iterations (synchronization) (mAh)	7.74
rayyan-582988446		8_FL	-	-	-	-	Segmentation	Various - Cancer	Cancer		Multimodal Brain Tumor Segmentation Challenge 2020, clinical trial cohort QUASAR (United Kingdom), population-based cohort YCR BCIP (Yorkshire Cancer Research Bowel Cancer Improvement Programme), Epi700 data (United Kingdom), DACHS data (Germany) and TCGA data (USA)				Real	Secondary		6		Healthcare Provider + Dataset	MRI + Pathology / Whole slide images		Federated Learning (central aggregator)						Differencial privacy / Noise	Both				Reported		Training Time Histopathology	14.65
rayyan-582988446		8_SHELF	-	-	-	-	Segmentation	Various - Cancer	Various		Multimodal Brain Tumor Segmentation Challenge 2020, clinical trial cohort QUASAR (United Kingdom), population-based cohort YCR BCIP (Yorkshire Cancer Research Bowel Cancer Improvement Programme), Epi700 data (United Kingdom), DACHS data (Germany) and TCGA data (USA)				Real	Secondary		6		Healthcare Provider + Dataset	MRI + Pathology / Whole slide images		Federated Learning (central aggregator)						Both (DP + E)	Both				Reported		Training Time Histopathology	15.31
rayyan-582988446		8_FL	-	-	-	-	Segmentation	Various - Cancer	Cancer		Multimodal Brain Tumor Segmentation Challenge 2020, clinical trial cohort QUASAR (United Kingdom), population-based cohort YCR BCIP (Yorkshire Cancer Research Bowel Cancer Improvement Programme), Epi700 data (United Kingdom), DACHS data (Germany) and TCGA data (USA)				Real	Secondary		6		Healthcare Provider + Dataset	MRI + Pathology / Whole slide images		Federated Learning (central aggregator)						Differencial privacy / Noise	Both				Reported		Training Time Radiology	59.4
rayyan-582988446		8_SHELF	-	-	-	-	Segmentation	Various - Cancer	Various		Multimodal Brain Tumor Segmentation Challenge 2020, clinical trial cohort QUASAR (United Kingdom), population-based cohort YCR BCIP (Yorkshire Cancer Research Bowel Cancer Improvement Programme), Epi700 data (United Kingdom), DACHS data (Germany) and TCGA data (USA)				Real	Secondary		6		Healthcare Provider + Dataset	MRI + Pathology / Whole slide images		Federated Learning (central aggregator)						Both (DP + E)	Both				Reported		Training Time Radiology	60.15
rayyan-582988186		11_FedER_Skin	-	-	-	-	Diagnosis	Melanoma	Cancer		BCN20000, HAM10000, MSK4				Real	Secondary		3		Dataset	Dermoscopic images		Federated Learning (central aggregator)						None	Only Gradient Parameters				Reported		Communication Results Comparison (MB)	105	ResNet-18
rayyan-582988186		11_FedER_TB	-	-	-	-	Diagnosis	Tuberculosis	Other Respiratory						Real	Secondary		2		Healthcare Provider	X-Ray		Federated Learning (central aggregator)						None	Only Gradient Parameters				Reported		Communication Results Comparison (MB)	65	ResNet-18
rayyan-582988186		11_FedER_Skin	-	-	-	-	Diagnosis	Melanoma	Cancer		BCN20000, HAM10000, MSK4				Real	Secondary		3		Dataset	Dermoscopic images		Federated Learning (central aggregator)						None	Only Gradient Parameters				Reported		Communication Results Comparison (MB)	290	ResNet-152
rayyan-582988186		11_FedER_TB	-	-	-	-	Diagnosis	Tuberculosis	Other Respiratory						Real	Secondary		2		Healthcare Provider	X-Ray		Federated Learning (central aggregator)						None	Only Gradient Parameters				Reported		Communication Results Comparison (MB)	250	ResNet-152
rayyan-582988245		12_Fed	-	-	-	-	Diagnosis	Spitzoid melanocytic lesions	Cancer						Real	Secondary		1		Healthcare Provider	Pathology / Whole slide images		Federated Learning (central aggregator)						None	Both				Reported		Various	Automated build–push job for the server-aggregation image container (approx. 1.9 GB): 4 m 57 s; Building and pushing client-training image container to the Docker hub (approx. 3.16 GB): 10 m 48 s. "As a result, whereas the client at institution A took around 60 s for 10 epochs on average, clients at institutions B and C trained each communication round for 540 and 534 s, respectively. All in all,…
rayyan-582988170		14_Fed_HAM10000	-	-	-	-	Diagnosis	Various - Skin cancer	Cancer		Skin Cancer MNIST: HAM10000				Real	Secondary		1		Dataset	Dermoscopic images		Federated Learning (central aggregator)						None	Only Gradient Parameters				Reported		Memory consumption (GB)		Only visual representation
rayyan-582988170		14_Fed_HAM10000	-	-	-	-	Diagnosis	Various - Skin cancer	Cancer		Skin Cancer MNIST: HAM10000				Real	Secondary		1		Dataset	Dermoscopic images		Federated Learning (central aggregator)						None	Only Gradient Parameters				Reported		Data upload (GB)		Only visual representation
rayyan-582988349		Not model specific	-	-	-	-	Segmentation	"RA01 COVID-19"	COVID-19		Various				Real	Secondary		6		Dataset	CT Scan		Federated Learning (central aggregator)						None	Only Gradient Parameters				Reported		Illustration of the effect of changing privacy budgets on dice score (Figure 5)		Only visual representation
rayyan-582988229		18_ECG_SFL	-	-	-	-	Diagnosis	Various	Various		MIT-BIH arrhythmia database				Real	Secondary		1		Dataset	ECG / EKG		Federated Learning (central aggregator)						None	Only Gradient Parameters				Reported		Computation time (in seconds) - Figure 2		Only visual representation
rayyan-582988229		18_ECG_MHSL	-	-	-	-	Diagnosis	Various	Various		MIT-BIH arrhythmia database				Real	Secondary		1		Dataset	ECG / EKG		Federated Learning (central aggregator)						None	Only Gradient Parameters				Reported		Computation time (in seconds) - Figure 2		Only visual representation
rayyan-582988229		18_HAM10000_SFL	-	-	-	-	Diagnosis	Various	Various		HAM-10000				Real	Secondary		1		Dataset	Dermoscopic images		Federated Learning (central aggregator)						None	Only Gradient Parameters				Reported		Computation time (in seconds) - Figure 2		Only visual representation
rayyan-582988229		18_HAM10000_MHSL	-	-	-	-	Diagnosis	Various	Various		HAM-10000				Real	Secondary		1		Dataset	Dermoscopic images		Federated Learning (central aggregator)						None	Only Gradient Parameters				Reported		Computation time (in seconds) - Figure 2		Only visual representation
rayyan-582988268		19_VGG19	-	-	-	-	Diagnosis	Thyroid tumours	Cancer						Real	Secondary		6		Healthcare Provider	Ultrasound		Federated Learning (central aggregator)						None	Only Gradient Parameters				Reported		Set-up	Serverworker system at each institution: Intel 4-core 2.3 GHz i5-8259U processor, 16 GB DDR4 RAM memory, and 11 GB Nvidia RTX 2080 Ti graphics; coordinator system: 2.3 GHz i5-8259U processor, 16 GB DDR4 RAM, and 8 GB Nvidia GTX 1080
rayyan-582988268		19_ResNet50	-	-	-	-	Diagnosis	Thyroid tumours	Cancer						Real	Secondary		6		Healthcare Provider	Ultrasound		Federated Learning (central aggregator)						None	Only Gradient Parameters				Reported		Set-up	Serverworker system at each institution: Intel 4-core 2.3 GHz i5-8259U processor, 16 GB DDR4 RAM memory, and 11 GB Nvidia RTX 2080 Ti graphics; coordinator system: 2.3 GHz i5-8259U processor, 16 GB DDR4 RAM, and 8 GB Nvidia GTX 1080
rayyan-582988268		19_ResNext50	-	-	-	-	Diagnosis	Thyroid tumours	Cancer						Real	Secondary		6		Healthcare Provider	Ultrasound		Federated Learning (central aggregator)						None	Only Gradient Parameters				Reported		Set-up	Serverworker system at each institution: Intel 4-core 2.3 GHz i5-8259U processor, 16 GB DDR4 RAM memory, and 11 GB Nvidia RTX 2080 Ti graphics; coordinator system: 2.3 GHz i5-8259U processor, 16 GB DDR4 RAM, and 8 GB Nvidia GTX 1080
rayyan-582988268		19_SE-ResNet50	-	-	-	-	Diagnosis	Thyroid tumours	Cancer						Real	Secondary		6		Healthcare Provider	Ultrasound		Federated Learning (central aggregator)						None	Only Gradient Parameters				Reported		Set-up	Serverworker system at each institution: Intel 4-core 2.3 GHz i5-8259U processor, 16 GB DDR4 RAM memory, and 11 GB Nvidia RTX 2080 Ti graphics; coordinator system: 2.3 GHz i5-8259U processor, 16 GB DDR4 RAM, and 8 GB Nvidia GTX 1080
rayyan-582988268		19_SE-ResNext50	-	-	-	-	Diagnosis	Thyroid tumours	Cancer						Real	Secondary		6		Healthcare Provider	Ultrasound		Federated Learning (central aggregator)						None	Only Gradient Parameters				Reported		Set-up	Serverworker system at each institution: Intel 4-core 2.3 GHz i5-8259U processor, 16 GB DDR4 RAM memory, and 11 GB Nvidia RTX 2080 Ti graphics; coordinator system: 2.3 GHz i5-8259U processor, 16 GB DDR4 RAM, and 8 GB Nvidia GTX 1080
rayyan-582988601		21_PneumoniaMNIST					Diagnosis	Pneumonia	Other Respiratory		PneumoniaMNIST				Real	Secondary		1		Dataset	X-Ray		Federated Learning (central aggregator)						Both (DP + E)	Only Gradient Parameters				Reported
rayyan-582988601		21_BreastMNIST					Diagnosis	Benign and malignant lesions	Cancer		BreastMNIST				Real	Secondary		1		Dataset	Ultrasound		Federated Learning (central aggregator)						Both (DP + E)	Only Gradient Parameters				Reported
rayyan-582988601		21_RetinaMNIST					Diagnosis	5-level grading of diabetic retinopathy severity	Diabetes		RetinaMNIST				Real	Secondary		1		Dataset	Retina fundus image		Federated Learning (central aggregator)						Both (DP + E)	Only Gradient Parameters				Reported
rayyan-582988265		22_FL					Prediction	Bipolar Transition in Patients With Depression	Mental Health						Real	Secondary		4		Healthcare Provider	Electronic Health Records / Text		Federated Learning (central aggregator)						Differencial privacy / Noise	Only Gradient Parameters				Reported		Various	Number of Features: 25; Model size on disk: 1; Model training time: 1; Mean AUROC: 0.636
rayyan-582988265		22_FL					Prediction	Bipolar Transition in Patients With Depression	Mental Health						Real	Secondary		4		Healthcare Provider	Electronic Health Records / Text		Federated Learning (central aggregator)						Differencial privacy / Noise	Only Gradient Parameters				Reported		Various	Number of Features: 50; Model size on disk: 1.530655; Model training time: 1.112782; Mean AUROC: 0.67
rayyan-582988265		22_FL					Prediction	Bipolar Transition in Patients With Depression	Mental Health						Real	Secondary		4		Healthcare Provider	Electronic Health Records / Text		Federated Learning (central aggregator)						Differencial privacy / Noise	Only Gradient Parameters				Reported		Various	Number of Features: 100; Model size on disk: 2.59525; Model training time: 1.201504; Mean AUROC: 0.695
rayyan-582988265		22_FL					Prediction	Bipolar Transition in Patients With Depression	Mental Health						Real	Secondary		4		Healthcare Provider	Electronic Health Records / Text		Federated Learning (central aggregator)						Differencial privacy / Noise	Only Gradient Parameters				Reported		Various	Number of Features: 200; Model size on disk: 4.724656; Model training time: 1.292481; Mean AUROC: 0.697
rayyan-582988265		22_FL					Prediction	Bipolar Transition in Patients With Depression	Mental Health						Real	Secondary		4		Healthcare Provider	Electronic Health Records / Text		Federated Learning (central aggregator)						Differencial privacy / Noise	Only Gradient Parameters				Reported		Various	Number of Features: 300; Model size on disk: 6.854566; Model training time: 1.442105; Mean AUROC: 0.687
rayyan-582988265		22_FL					Prediction	Bipolar Transition in Patients With Depression	Mental Health						Real	Secondary		4		Healthcare Provider	Electronic Health Records / Text		Federated Learning (central aggregator)						Differencial privacy / Noise	Only Gradient Parameters				Reported		Various	Number of Features: 400; Model size on disk: 8.985263; Model training time: 1.515038; Mean AUROC: 0.684
rayyan-582988265		22_FL					Prediction	Bipolar Transition in Patients With Depression	Mental Health						Real	Secondary		4		Healthcare Provider	Electronic Health Records / Text		Federated Learning (central aggregator)						Differencial privacy / Noise	Only Gradient Parameters				Reported		Various	Number of Features: 500; Model size on disk: 11.115999; Model training time: 1.619549; Mean AUROC: 0.669
rayyan-582988265		22_FL					Prediction	Bipolar Transition in Patients With Depression	Mental Health						Real	Secondary		4		Healthcare Provider	Electronic Health Records / Text		Federated Learning (central aggregator)						Differencial privacy / Noise	Only Gradient Parameters				Reported		Various	Number of Features: 600; Model size on disk: 13.246766; Model training time: 1.746617; Mean AUROC: 0.68
rayyan-582988265		22_FL					Prediction	Bipolar Transition in Patients With Depression	Mental Health						Real	Secondary		4		Healthcare Provider	Electronic Health Records / Text		Federated Learning (central aggregator)						Differencial privacy / Noise	Only Gradient Parameters				Reported		Various	Number of Features: 700; Model size on disk: 15.377501; Model training time: 1.918797; Mean AUROC: 0.676
rayyan-582988265		22_FL					Prediction	Bipolar Transition in Patients With Depression	Mental Health						Real	Secondary		4		Healthcare Provider	Electronic Health Records / Text		Federated Learning (central aggregator)						Differencial privacy / Noise	Only Gradient Parameters				Reported		Various	Number of Features: 800; Model size on disk: 17.508243; Model training time: 1.987218; Mean AUROC: 0.676
rayyan-582988265		22_FL					Prediction	Bipolar Transition in Patients With Depression	Mental Health						Real	Secondary		4		Healthcare Provider	Electronic Health Records / Text		Federated Learning (central aggregator)						Differencial privacy / Noise	Only Gradient Parameters				Reported		Various	Number of Features: 900; Model size on disk: 19.639163; Model training time: 2.083459; Mean AUROC: 0.669
rayyan-582988265		22_FL					Prediction	Bipolar Transition in Patients With Depression	Mental Health						Real	Secondary		4		Healthcare Provider	Electronic Health Records / Text		Federated Learning (central aggregator)						Differencial privacy / Noise	Only Gradient Parameters				Reported		Various	Number of Features: 1000; Model size on disk: 21.770026; Model training time: 2.215038; Mean AUROC: 0.669
rayyan-582988058		23_UCADI					Diagnosis	"RA01 COVID-19"	COVID-19						Real	Secondary		4		Healthcare Provider	CT Scan		Federated Learning (central aggregator)						Encryption	Only Gradient Parameters				Reported		Set-up	The typical time usage of a single encryption-decryption round is 2.7 s (average over 100 trials under a test environment consisting of a single CPU (Intel Xeon E5-2630 v3 @ 2.40 GHz) and the encrypted model size arises from 2.8 MB to 62 MB, which increases the transmission time from 3.1 s to 68.9 s, in a typical international bandwidth environment48 of 900 KB s–1 (Fig. 5)
rayyan-582988058		23_UCADI					Diagnosis	"RA01 COVID-19"	COVID-19						Real	Secondary		4		Healthcare Provider	CT Scan		Federated Learning (central aggregator)						Encryption	Only Gradient Parameters				Reported		Set-up	The client’s software infrastructure is a single-core of GPU (NVIDIA GTX 1080Ti) and a CPU (Xeon(R) CPU E5–2660 v4 @ 2.00 GHz). The bandwidth for transmission is around 7.2 Mb s−1 (900 KB s−1), which is the average broadband speed
rayyan-582988058		23_UCADI					Diagnosis	"RA01 COVID-19"	COVID-19						Real	Secondary		4		Healthcare Provider	CT Scan		Federated Learning (central aggregator)						Encryption	Only Gradient Parameters				Reported		Estimated time spent at different communication/synchronization intervals (s) - Training - Figure 4	878.6
rayyan-582988058		23_UCADI					Diagnosis	"RA01 COVID-19"	COVID-19						Real	Secondary		4		Healthcare Provider	CT Scan		Federated Learning (central aggregator)						Encryption	Only Gradient Parameters				Reported		Estimated time spent at different communication/synchronization intervals (s) - Training and Testing - Figure 4	1119.9
rayyan-582988058		23_UCADI					Diagnosis	"RA01 COVID-19"	COVID-19						Real	Secondary		4		Healthcare Provider	CT Scan		Federated Learning (central aggregator)						Encryption	Only Gradient Parameters				Reported		Estimated time spent at different communication/synchronization intervals (s) - Training, Testing and Transmission - Figure 4	1323.7	1 epoch
rayyan-582988058		23_UCADI					Diagnosis	"RA01 COVID-19"	COVID-19						Real	Secondary		4		Healthcare Provider	CT Scan		Federated Learning (central aggregator)						Encryption	Only Gradient Parameters				Reported		Estimated time spent at different communication/synchronization intervals (s) - Training, Testing and Transmission - Figure 4	1221.8	2 epochs
rayyan-582988058		23_UCADI					Diagnosis	"RA01 COVID-19"	COVID-19						Real	Secondary		4		Healthcare Provider	CT Scan		Federated Learning (central aggregator)						Encryption	Only Gradient Parameters				Reported		Estimated time spent at different communication/synchronization intervals (s) - Training, Testing and Transmission - Figure 4	1170.9	4 epochs
rayyan-582988058		23_UCADI					Diagnosis	"RA01 COVID-19"	COVID-19						Real	Secondary		4		Healthcare Provider	CT Scan		Federated Learning (central aggregator)						Encryption	Only Gradient Parameters				Reported		Estimated time spent at different communication/synchronization intervals (s) - Training, Testing and Transmission - Figure 4	1121.9	Once
rayyan-582988448		25_FL					Segmentation	Chronic kidney disease (CKD)	Renal						Real	Secondary		3		Healthcare Provider	Pathology / Whole slide images		Federated Learning (central aggregator)						None					Reported		Training time (h)	32.5	IFTA, Centralized = 19.5
rayyan-582988448		25_FL					Segmentation	Chronic kidney disease (CKD)	Renal						Real	Secondary		3		Healthcare Provider	Pathology / Whole slide images		Federated Learning (central aggregator)						None					Reported		Training time (h)	0.79	Glomeruli, Centralized = 0.82
rayyan-582988283		30_FL_2					Diagnosis	Lung Adenocarcinoma, Lung Squamous Cell Carcinoma	Cancer		The Cancer Genome Atlas (TCGA) dataset				Real	Secondary		7		Dataset	Pathology / Whole slide images		Federated Learning (central aggregator)						Differencial privacy / Noise	Only Gradient Parameters				Reported		Privacy budget (ε)	2.9	Gradient clipping = 1.0; Noise multiplier = 4; Test accuracy = 0.815; External accuracy = 0.740
rayyan-582988283		30_FL_2					Diagnosis	Lung Adenocarcinoma, Lung Squamous Cell Carcinoma	Cancer		The Cancer Genome Atlas (TCGA) dataset				Real	Secondary		7		Dataset	Pathology / Whole slide images		Federated Learning (central aggregator)						Differencial privacy / Noise	Only Gradient Parameters				Reported		Privacy budget (ε)	3.26	Gradient clipping = 1.5; Noise multiplier = 4; Test accuracy = 0.759; External accuracy = 0.719
rayyan-582988283		30_FL_2					Diagnosis	Lung Adenocarcinoma, Lung Squamous Cell Carcinoma	Cancer		The Cancer Genome Atlas (TCGA) dataset				Real	Secondary		7		Dataset	Pathology / Whole slide images		Federated Learning (central aggregator)						Differencial privacy / Noise	Only Gradient Parameters				Reported		Privacy budget (ε)	3.89	Gradient clipping = 2.0; Noise multiplier = 4; Test accuracy = 0.765; External accuracy = 0.732
rayyan-582988283		30_FL_2					Diagnosis	Lung Adenocarcinoma, Lung Squamous Cell Carcinoma	Cancer		The Cancer Genome Atlas (TCGA) dataset				Real	Secondary		7		Dataset	Pathology / Whole slide images		Federated Learning (central aggregator)						Differencial privacy / Noise	Only Gradient Parameters				Reported		Privacy budget (ε)	2.34	Gradient clipping = 1.0; Noise multiplier = 6.0; Test accuracy = 0.832; External accuracy = 0.737
rayyan-582988283		30_FL_2					Diagnosis	Lung Adenocarcinoma, Lung Squamous Cell Carcinoma	Cancer		The Cancer Genome Atlas (TCGA) dataset				Real	Secondary		7		Dataset	Pathology / Whole slide images		Federated Learning (central aggregator)						Differencial privacy / Noise	Only Gradient Parameters				Reported		Privacy budget (ε)	10.01	Gradient clipping = 1.0; Noise multiplier = 2.0; Test accuracy = 0.782; External accuracy = 0.748
rayyan-582988331		33_LDT					Diagnosis	"RA01 COVID-19", Pneumonia	COVID-19		COVIDx				Real	Secondary		1		Dataset	X-Ray		Federated Learning (central aggregator)						None	Only Gradient Parameters				Reported		Comparison on Elapsed Time and Number of Iterations Under Different Expected Testing Accuracy - Table 2 (Elapsed Time (s))	66.98	Expected testing accuracy = 85%; Benchmark: Elapsed Time = 118.45
rayyan-582988331		33_LDT					Diagnosis	"RA01 COVID-19", Pneumonia	COVID-19		COVIDx				Real	Secondary		1		Dataset	X-Ray		Federated Learning (central aggregator)						None	Only Gradient Parameters				Reported		Comparison on Elapsed Time and Number of Iterations Under Different Expected Testing Accuracy - Table 2 (Elapsed Time (s))	160.18	Expected testing accuracy = 90%; Benchmark: Elapsed Time = 447.44
rayyan-582988331		33_LDT					Diagnosis	"RA01 COVID-19", Pneumonia	COVID-19		COVIDx				Real	Secondary		1		Dataset	X-Ray		Federated Learning (central aggregator)						None	Only Gradient Parameters				Reported		Comparison on Elapsed Time and Number of Iterations Under Different Expected Testing Accuracy - Table 2 (Elapsed Time (s))	679.5	Expected testing accuracy = 93%; Benchmark: Elapsed Time = 1210.84
rayyan-582988331		33_LDT					Diagnosis	"RA01 COVID-19", Pneumonia	COVID-19		COVIDx				Real	Secondary		1		Dataset	X-Ray		Federated Learning (central aggregator)						None	Only Gradient Parameters				Reported		Comparison on Elapsed Time and Number of Iterations Under Different Expected Testing Accuracy - Table 2 (Elapsed Time (s))	1392.62	Expected testing accuracy = 94%; Benchmark: Elapsed Time = NA
rayyan-582988331		33_LDT					Diagnosis	"RA01 COVID-19", Pneumonia	COVID-19		COVIDx				Real	Secondary		1		Dataset	X-Ray		Federated Learning (central aggregator)						None	Only Gradient Parameters				Reported		Comparison on Elapsed Time and Number of Iterations Under Different Expected Testing Accuracy - Table 2 (Iterations)	2	Expected testing accuracy = 85%; Benchmark: Iterations = 3
rayyan-582988331		33_LDT					Diagnosis	"RA01 COVID-19", Pneumonia	COVID-19		COVIDx				Real	Secondary		1		Dataset	X-Ray		Federated Learning (central aggregator)						None	Only Gradient Parameters				Reported		Comparison on Elapsed Time and Number of Iterations Under Different Expected Testing Accuracy - Table 2 (Iterations)	5	Expected testing accuracy = 90%; Benchmark: Iterations = 12
rayyan-582988331		33_LDT					Diagnosis	"RA01 COVID-19", Pneumonia	COVID-19		COVIDx				Real	Secondary		1		Dataset	X-Ray		Federated Learning (central aggregator)						None	Only Gradient Parameters				Reported		Comparison on Elapsed Time and Number of Iterations Under Different Expected Testing Accuracy - Table 2 (Iterations)	30	Expected testing accuracy = 93%; Benchmark: Iterations = 33
rayyan-582988331		33_LDT					Diagnosis	"RA01 COVID-19", Pneumonia	COVID-19		COVIDx				Real	Secondary		1		Dataset	X-Ray		Federated Learning (central aggregator)						None	Only Gradient Parameters				Reported		Comparison on Elapsed Time and Number of Iterations Under Different Expected Testing Accuracy - Table 2 (Iterations)	53	Expected testing accuracy = 94%; Benchmark: Iterations = NA
rayyan-582988331		33_LDT					Diagnosis	"RA01 COVID-19", Pneumonia	COVID-19		COVIDx				Real	Secondary		1		Dataset	X-Ray		Federated Learning (central aggregator)						None	Only Gradient Parameters				Reported		Set-up	Computing capacity of ESs = 5 GHz; Bandwidth of ESs = 20 MHz; Transmission power = 23 dBm; Computing power of ESs = 0.1 W; Number of FLOPs/cycle = 16h. The experiments are conducted on Manjaro Linux 21.1.0 with Intel i5-10600KF CPU (4.1 GHz, 6 cores), 64 GB DRAM, and 2 NVIDIA RTX 3090 GPU
rayyan-582988331		33_LDT					Diagnosis	"RA01 COVID-19", Pneumonia	COVID-19		COVIDx				Real	Secondary		1		Dataset	X-Ray		Federated Learning (central aggregator)						None	Only Gradient Parameters				Reported		Delay under different computation capacities - Figure 9	Only visual representation
rayyan-582988331		33_LDT					Diagnosis	"RA01 COVID-19", Pneumonia	COVID-19		COVIDx				Real	Secondary		1		Dataset	X-Ray		Federated Learning (central aggregator)						None	Only Gradient Parameters				Reported		Energy cost under different computation capacities - Figure 10	Only visual representation
rayyan-582988331		33_LDT					Diagnosis	"RA01 COVID-19", Pneumonia	COVID-19		COVIDx				Real	Secondary		1		Dataset	X-Ray		Federated Learning (central aggregator)						None	Only Gradient Parameters				Reported		Delay under different bandwidths - Figure 11	Only visual representation
rayyan-582988331		33_LDT					Diagnosis	"RA01 COVID-19", Pneumonia	COVID-19		COVIDx				Real	Secondary		1		Dataset	X-Ray		Federated Learning (central aggregator)						None	Only Gradient Parameters				Reported		Energy cost under different bandwidths - Figure 12	Only visual representation
rayyan-582988495		37_MIC-net					Segmentation	COVID-19 pneumonia	COVID-19		COVID-19-CT-Seg; MosMedData; MedSeg				Real	Secondary		3		Dataset	CT Scan		Federated Learning (central aggregator)						Other					Reported		Set-up	Gateway Device: Samsung J4, 4 GB RAM, 16G storage, android 8; Broker Laptop: Dell inspiron 3500, with Intel(R) Core (TM) i5-7200 CPU @ 1.7 GHZ, 8.00 GB DDR4 RAM, 64-bit system bus, and Windows 10. Apache HTTP Server 2.4.34 utilized for deployment. Worker Node Laptop: Toshiba PS582E-002002AR, with Intel(R)Core (TM) i7-7200 CPU @ 2.5 GHZ, 8.00 GB, 32-bit system bus, and Windows 8.1. Apache HTTP Ser…
rayyan-582988495		37_MIC-net					Segmentation	COVID-19 pneumonia	COVID-19		COVID-19-CT-Seg; MosMedData; MedSeg				Real	Secondary		3		Dataset	CT Scan		Federated Learning (central aggregator)						Other					Reported		Latency of the MIC-Net under different resource allocation protocols (ms) - Figure 8	356.2	Vanilla FL
rayyan-582988495		37_MIC-net					Segmentation	COVID-19 pneumonia	COVID-19		COVID-19-CT-Seg; MosMedData; MedSeg				Real	Secondary		3		Dataset	CT Scan		Federated Learning (central aggregator)						Other					Reported		Latency of the MIC-Net under different resource allocation protocols (ms) - Figure 8	186.3	FED-CS
rayyan-582988495		37_MIC-net					Segmentation	COVID-19 pneumonia	COVID-19		COVID-19-CT-Seg; MosMedData; MedSeg				Real	Secondary		3		Dataset	CT Scan		Federated Learning (central aggregator)						Other					Reported		Latency of the MIC-Net under different resource allocation protocols (ms) - Figure 8	137.8	FED-MCCS
rayyan-582988495		37_MIC-net					Segmentation	COVID-19 pneumonia	COVID-19		COVID-19-CT-Seg; MosMedData; MedSeg				Real	Secondary		3		Dataset	CT Scan		Federated Learning (central aggregator)						Other					Reported		Latency of the MIC-Net under different resource allocation protocols (ms) - Figure 8	149.6	q-FFL
rayyan-582988495		37_MIC-net					Segmentation	COVID-19 pneumonia	COVID-19		COVID-19-CT-Seg; MosMedData; MedSeg				Real	Secondary		3		Dataset	CT Scan		Federated Learning (central aggregator)						Other					Reported		Latency of the MIC-Net under different resource allocation protocols (ms) - Figure 8	115.3	FED-PCD
rayyan-582988495		37_MIC-net					Segmentation	COVID-19 pneumonia	COVID-19		COVID-19-CT-Seg; MosMedData; MedSeg				Real	Secondary		3		Dataset	CT Scan		Federated Learning (central aggregator)						Other					Reported		Execution time of the MIC-Net under different resource allocation protocols (s) - Figure 9	611.8	Vanilla FL
rayyan-582988495		37_MIC-net					Segmentation	COVID-19 pneumonia	COVID-19		COVID-19-CT-Seg; MosMedData; MedSeg				Real	Secondary		3		Dataset	CT Scan		Federated Learning (central aggregator)						Other					Reported		Execution time of the MIC-Net under different resource allocation protocols (s) - Figure 9	444.3	FED-CS
rayyan-582988495		37_MIC-net					Segmentation	COVID-19 pneumonia	COVID-19		COVID-19-CT-Seg; MosMedData; MedSeg				Real	Secondary		3		Dataset	CT Scan		Federated Learning (central aggregator)						Other					Reported		Execution time of the MIC-Net under different resource allocation protocols (s) - Figure 9	361.5	FED-MCCS
rayyan-582988495		37_MIC-net					Segmentation	COVID-19 pneumonia	COVID-19		COVID-19-CT-Seg; MosMedData; MedSeg				Real	Secondary		3		Dataset	CT Scan		Federated Learning (central aggregator)						Other					Reported		Execution time of the MIC-Net under different resource allocation protocols (s) - Figure 9	359.2	q-FFL
rayyan-582988495		37_MIC-net					Segmentation	COVID-19 pneumonia	COVID-19		COVID-19-CT-Seg; MosMedData; MedSeg				Real	Secondary		3		Dataset	CT Scan		Federated Learning (central aggregator)						Other					Reported		Execution time of the MIC-Net under different resource allocation protocols (s) - Figure 9	188.3	FED-PCD
rayyan-582988495		37_MIC-net					Segmentation	COVID-19 pneumonia	COVID-19		COVID-19-CT-Seg; MosMedData; MedSeg				Real	Secondary		3		Dataset	CT Scan		Federated Learning (central aggregator)						Other					Reported		The bandwidth consumption of the MIC-Net under different resource allocation protocols (Kbps) - Figure 10	46.3	Vanilla FL
rayyan-582988495		37_MIC-net					Segmentation	COVID-19 pneumonia	COVID-19		COVID-19-CT-Seg; MosMedData; MedSeg				Real	Secondary		3		Dataset	CT Scan		Federated Learning (central aggregator)						Other					Reported		The bandwidth consumption of the MIC-Net under different resource allocation protocols (Kbps) - Figure 10	37.5	FED-CS
rayyan-582988495		37_MIC-net					Segmentation	COVID-19 pneumonia	COVID-19		COVID-19-CT-Seg; MosMedData; MedSeg				Real	Secondary		3		Dataset	CT Scan		Federated Learning (central aggregator)						Other					Reported		The bandwidth consumption of the MIC-Net under different resource allocation protocols (Kbps) - Figure 10	31.1	FED-MCCS
rayyan-582988495		37_MIC-net					Segmentation	COVID-19 pneumonia	COVID-19		COVID-19-CT-Seg; MosMedData; MedSeg				Real	Secondary		3		Dataset	CT Scan		Federated Learning (central aggregator)						Other					Reported		The bandwidth consumption of the MIC-Net under different resource allocation protocols (Kbps) - Figure 10	35.1	q-FFL
rayyan-582988495		37_MIC-net					Segmentation	COVID-19 pneumonia	COVID-19		COVID-19-CT-Seg; MosMedData; MedSeg				Real	Secondary		3		Dataset	CT Scan		Federated Learning (central aggregator)						Other					Reported		The bandwidth consumption of the MIC-Net under different resource allocation protocols (Kbps) - Figure 10	25.2	FED-PCD
rayyan-582988495		37_MIC-net					Segmentation	COVID-19 pneumonia	COVID-19		COVID-19-CT-Seg; MosMedData; MedSeg				Real	Secondary		3		Dataset	CT Scan		Federated Learning (central aggregator)						Other					Reported		The power consumption of the MIC-Net under different resource allocation protocols (w) - Figure 11	26.4	Vanilla FL
rayyan-582988495		37_MIC-net					Segmentation	COVID-19 pneumonia	COVID-19		COVID-19-CT-Seg; MosMedData; MedSeg				Real	Secondary		3		Dataset	CT Scan		Federated Learning (central aggregator)						Other					Reported		The power consumption of the MIC-Net under different resource allocation protocols (w) - Figure 11	22.7	FED-CS
rayyan-582988495		37_MIC-net					Segmentation	COVID-19 pneumonia	COVID-19		COVID-19-CT-Seg; MosMedData; MedSeg				Real	Secondary		3		Dataset	CT Scan		Federated Learning (central aggregator)						Other					Reported		The power consumption of the MIC-Net under different resource allocation protocols (w) - Figure 11	15.3	FED-MCCS
rayyan-582988495		37_MIC-net					Segmentation	COVID-19 pneumonia	COVID-19		COVID-19-CT-Seg; MosMedData; MedSeg				Real	Secondary		3		Dataset	CT Scan		Federated Learning (central aggregator)						Other					Reported		The power consumption of the MIC-Net under different resource allocation protocols (w) - Figure 11	20.1	q-FFL
rayyan-582988495		37_MIC-net					Segmentation	COVID-19 pneumonia	COVID-19		COVID-19-CT-Seg; MosMedData; MedSeg				Real	Secondary		3		Dataset	CT Scan		Federated Learning (central aggregator)						Other					Reported		The power consumption of the MIC-Net under different resource allocation protocols (w) - Figure 11	14.3	FED-PCD
rayyan-582988500		38_FL_PartialNet					Prediction	Hypertension, "Critical event"	Systemic		SHARE				Real	Secondary		1		Dataset	ECG / EKG		Federated Learning (central aggregator)						None					Reported		Total moved data (MB)	264
rayyan-582988500		38_FL_Native_FedAvg					Prediction	Hypertension, "Critical event"	Systemic		SHARE				Real	Secondary		1		Dataset	ECG / EKG		Federated Learning (central aggregator)						None					Reported		Total moved data (MB)	400
rayyan-582988500		38_FL_Native_FullNet					Prediction	Hypertension, "Critical event"	Systemic		SHARE				Real	Secondary		1		Dataset	ECG / EKG		Federated Learning (central aggregator)						None					Reported		Total moved data (MB)	350
rayyan-582988249		40_FL					Segmentation	Teeth	Others						Real	Primary		Unknown		Other	Intra-Oral Mesh Scans		Federated Learning (central aggregator)						Encryption					Reported		Convergence Analysis - Figure 3		Only visual representation
rayyan-582988249		40_FL					Segmentation	Teeth	Others						Real	Primary		Unknown		Other	Intra-Oral Mesh Scans		Federated Learning (central aggregator)						Encryption					Reported		Training time (min) - Table 5	6	Key length = 256
rayyan-582988249		40_FL					Segmentation	Teeth	Others						Real	Primary		Unknown		Other	Intra-Oral Mesh Scans		Federated Learning (central aggregator)						Encryption					Reported		Encryption time (min) - Table 5	36	Key length = 256
rayyan-582988249		40_FL					Segmentation	Teeth	Others						Real	Primary		Unknown		Other	Intra-Oral Mesh Scans		Federated Learning (central aggregator)						Encryption					Reported		Encryption time (min) - Table 5	216	Key length = 512
rayyan-582988249		40_FL					Segmentation	Teeth	Others						Real	Primary		Unknown		Other	Intra-Oral Mesh Scans		Federated Learning (central aggregator)						Encryption					Reported		Encryption time (min) - Table 5	1333	Key length = 1024
rayyan-582988249		40_FL					Segmentation	Teeth	Others						Real	Primary		Unknown		Other	Intra-Oral Mesh Scans		Federated Learning (central aggregator)						Encryption					Reported		Decryption time (min) - Table 5	15	Key length = 256
rayyan-582988249		40_FL					Segmentation	Teeth	Others						Real	Primary		Unknown		Other	Intra-Oral Mesh Scans		Federated Learning (central aggregator)						Encryption					Reported		Decryption time (min) - Table 5	78	Key length = 512
rayyan-582988249		40_FL					Segmentation	Teeth	Others						Real	Primary		Unknown		Other	Intra-Oral Mesh Scans		Federated Learning (central aggregator)						Encryption					Reported		Decryption time (min) - Table 5	441	Key length = 1024
rayyan-582988302		Not model specific					Diagnosis	"RA01 COVID-19"	COVID-19						Real	Secondary		1		Dataset	CT Scan		Federated Learning (central aggregator)											Reported		Set-up	CPU: INTEL I9-12900K; GPU: NVIDIA RTX3090; Video memory: 48 GB; Internal memory: 128 GB; Operating system: Ubuntu 20.04; Development language: Python 3.7
rayyan-582988206		Not model specific					Diagnosis	Multi-class image dataset for gastrointestinal disease detection	Gastric & Digestive		Kvasir				Real	Secondary		1		Dataset	Endoscopic image		Federated Learning (central aggregator)						Differencial privacy / Noise					Reported		Communication Time (s)	491.43	Algorithm = Regular
rayyan-582988206		Not model specific					Diagnosis	Multi-class image dataset for gastrointestinal disease detection	Gastric & Digestive		Kvasir				Real	Secondary		1		Dataset	Endoscopic image		Fully Decentralized (no central aggregator; example: swarm learning)						Differencial privacy / Noise					Reported		Communication Time (s)	824.992	Algorithm = Joint
rayyan-582988206		Not model specific					Diagnosis	Multi-class image dataset for gastrointestinal disease detection	Gastric & Digestive		Kvasir				Real	Secondary		1		Dataset	Endoscopic image		Fully Decentralized (no central aggregator; example: swarm learning)						Differencial privacy / Noise					Reported		Communication Time (s)	499.401	Algorithm = FedAvg
rayyan-582988206		Not model specific					Diagnosis	Multi-class image dataset for gastrointestinal disease detection	Gastric & Digestive		Kvasir				Real	Secondary		1		Dataset	Endoscopic image		Federated Learning (central aggregator)						Differencial privacy / Noise					Reported		Communication Time (s)	485.085	Algorithm = AvgPush
rayyan-582988206		Not model specific					Diagnosis	Multi-class image dataset for gastrointestinal disease detection	Gastric & Digestive		Kvasir				Real	Secondary		1		Dataset	Endoscopic image		Federated Learning (central aggregator)						Differencial privacy / Noise					Reported		Communication Time (s)	485.895	Algorithm = CWT
rayyan-582988206		Not model specific					Diagnosis	Multi-class image dataset for gastrointestinal disease detection	Gastric & Digestive		Kvasir				Real	Secondary		1		Dataset	Endoscopic image		Federated Learning (central aggregator)						Differencial privacy / Noise					Reported		Communication Time (s)	702.788	Algorithm = FML
rayyan-582988206		Not model specific					Diagnosis	Multi-class image dataset for gastrointestinal disease detection	Gastric & Digestive		Kvasir				Real	Secondary		1		Dataset	Endoscopic image		Federated Learning (central aggregator)						Differencial privacy / Noise					Reported		Communication Time (s)	700.238	Algorithm = ProxyFL
rayyan-582988288		58_FL_Dataset					Prognosis	COVID-19	COVID-19		Novel Corona Virus 2019 Dataset				Real	Secondary		1		Dataset	Electronic Health Records / Text		Federated Learning (central aggregator)						None					Reported		Training Time (s)	60	COVID-19 datasets
rayyan-582988288		58_FL_Binary_ADAM					Diagnosis	COVID-19	COVID-19		Chest X-ray (Covid-19 & Pneumonia)				Real	Secondary		1		Dataset	X-Ray		Federated Learning (central aggregator)						None					Reported		Training Time (m)	9	X-ray datasets
rayyan-582988288		58_FL_Binary_SGD					Diagnosis	COVID-19	COVID-19		Chest X-ray (Covid-19 & Pneumonia)				Real	Secondary		1		Dataset	X-Ray		Federated Learning (central aggregator)						None					Reported		Training Time (m)	10	X-ray datasets
rayyan-582988288		58_FL_Ternary_ADAM					Diagnosis	COVID-19	COVID-19		Chest X-ray (Covid-19 & Pneumonia)				Real	Secondary		1		Dataset	X-Ray		Federated Learning (central aggregator)						None					Reported		Training Time (m)	12	Chest x-ray
rayyan-582988288		58_FL_Ternary_SGD					Diagnosis	COVID-19	COVID-19		Chest X-ray (Covid-19 & Pneumonia)				Real	Secondary		1		Dataset	X-Ray		Federated Learning (central aggregator)						None					Reported		Training Time (m)	9	Chest x-ray
rayyan-582988288		Not model specific							COVID-19		Chest X-ray (Covid-19 & Pneumonia)				Real	Secondary		1		Dataset	X-Ray		Federated Learning (central aggregator)						None					Reported		Set-up	CPU: Intel Core i7–6700HQ; GPU: NVIDIA GeForce GTX 950M (4GB DDR3); STORAGE: 256GB SSD + 1000GB HDD; RAM: 16GB DDR3L, 2133 MHz
rayyan-582988369		Not model specific					Diagnosis	COVID-19, Pneumonia	COVID-19		DarkCOVID				Real	Secondary		1		Dataset	X-Ray		Federated Learning (central aggregator)						None					Reported		Set-up	All simulations were implemented in Pytorch on a desktop server with an Intel Core i7 4.7 GHz CPU and 128-GB memory with Nvidia Pascal Titan X and CUDA 8.0
rayyan-582988369		Not model specific					Diagnosis	COVID-19, Pneumonia	COVID-19		DarkCOVID				Real	Secondary		1		Dataset	X-Ray		Federated Learning (central aggregator)						GAN					Reported		Impacts of ε_x0004_-differential privacy on FedGAN training - Figure 11		Only visual representation
rayyan-582988466							Diagnosis	Pneumonia	COVID-19						Real	Secondary		1		Dataset	X-Ray		Federated Learning (central aggregator)						Other					Reported		Training benchmark	1	Centrally trained
rayyan-582988466							Diagnosis	Pneumonia	COVID-19						Real	Secondary		1		Dataset	X-Ray		Federated Learning (central aggregator)						Other					Reported		Training benchmark	1.58	DP-/SecAgg-
rayyan-582988466							Diagnosis	Pneumonia	COVID-19						Real	Secondary		1		Dataset	X-Ray		Federated Learning (central aggregator)						Differencial privacy / Noise					Reported		Training benchmark	1.97	DP-/SecAgg+
rayyan-582988466							Diagnosis	Pneumonia	COVID-19						Real	Secondary		1		Dataset	X-Ray		Federated Learning (central aggregator)						Other					Reported		Training benchmark	2.32	DP+/SecAgg-
rayyan-582988466							Diagnosis	Pneumonia	COVID-19						Real	Secondary		1		Dataset	X-Ray		Federated Learning (central aggregator)						Other					Reported		Training benchmark	2.91	DP+/SecAgg+
rayyan-582988466							Diagnosis	Pneumonia	COVID-19						Real	Secondary		1		Dataset	X-Ray		Federated Learning (central aggregator)						Differencial privacy / Noise					Reported		Number of network parameters	1	CNN
rayyan-582988466							Diagnosis	Pneumonia	COVID-19						Real	Secondary		1		Dataset	X-Ray		Federated Learning (central aggregator)						Other					Reported		Number of network parameters	3	ResNet18
rayyan-582988466							Diagnosis	Pneumonia	COVID-19						Real	Secondary		1		Dataset	X-Ray		Federated Learning (central aggregator)						Other					Reported		Number of network parameters	3.76	VGG16
rayyan-582988466							Diagnosis	Pneumonia	COVID-19						Real	Secondary		1		Dataset	X-Ray		Federated Learning (central aggregator)						Differencial privacy / Noise					Reported		Number of network parameters	5.9	ResNet50
rayyan-582988466							Diagnosis	Pneumonia	COVID-19						Real	Secondary		1		Dataset	X-Ray		Federated Learning (central aggregator)						Other					Reported		Number of network parameters	9.91	ResNet151
rayyan-582988466							Diagnosis	Pneumonia	COVID-19						Real	Secondary		1		Dataset	X-Ray		Federated Learning (central aggregator)						Other					Reported		Number of worker nodes	1	3 workers; DP-/SecAgg-
rayyan-582988466							Diagnosis	Pneumonia	COVID-19						Real	Secondary		1		Dataset	X-Ray		Federated Learning (central aggregator)						Differencial privacy / Noise					Reported		Number of worker nodes	1	5 workers; DP-/SecAgg-
rayyan-582988466							Diagnosis	Pneumonia	COVID-19						Real	Secondary		1		Dataset	X-Ray		Federated Learning (central aggregator)						Other					Reported		Number of worker nodes	0.99	8 workers; DP-/SecAgg-
rayyan-582988466							Diagnosis	Pneumonia	COVID-19						Real	Secondary		1		Dataset	X-Ray		Federated Learning (central aggregator)						Other					Reported		Number of worker nodes	1.04	10 workers; DP-/SecAgg-
rayyan-582988466							Diagnosis	Pneumonia	COVID-19						Real	Secondary		1		Dataset	X-Ray		Federated Learning (central aggregator)						Differencial privacy / Noise					Reported		Number of worker nodes	1	3 workers; DP-/SecAgg+
rayyan-582988466							Diagnosis	Pneumonia	COVID-19						Real	Secondary		1		Dataset	X-Ray		Federated Learning (central aggregator)						Other					Reported		Number of worker nodes	1.24	5 workers; DP-/SecAgg+
rayyan-582988466							Diagnosis	Pneumonia	COVID-19						Real	Secondary		1		Dataset	X-Ray		Federated Learning (central aggregator)						Other					Reported		Number of worker nodes	1.58	8 workers; DP-/SecAgg+
rayyan-582988466							Diagnosis	Pneumonia	COVID-19						Real	Secondary		1		Dataset	X-Ray		Federated Learning (central aggregator)						Differencial privacy / Noise					Reported		Number of worker nodes	1.93	10 workers; DP-/SecAgg+
rayyan-582988466							Diagnosis	Pneumonia	COVID-19						Real	Secondary		1		Dataset	X-Ray		Federated Learning (central aggregator)						Other					Reported		Number of worker nodes	1	3 workers; DP+/SecAgg-
rayyan-582988466							Diagnosis	Pneumonia	COVID-19						Real	Secondary		1		Dataset	X-Ray		Federated Learning (central aggregator)						Other					Reported		Number of worker nodes	0.99	5 workers; DP+/SecAgg-
rayyan-582988466							Diagnosis	Pneumonia	COVID-19						Real	Secondary		1		Dataset	X-Ray		Federated Learning (central aggregator)						Differencial privacy / Noise					Reported		Number of worker nodes	1.01	8 workers; DP+/SecAgg-
rayyan-582988466							Diagnosis	Pneumonia	COVID-19						Real	Secondary		1		Dataset	X-Ray		Federated Learning (central aggregator)						Other					Reported		Number of worker nodes	1	10 workers; DP+/SecAgg-
rayyan-582988466							Diagnosis	Pneumonia	COVID-19						Real	Secondary		1		Dataset	X-Ray		Federated Learning (central aggregator)						Other					Reported		Dataset size	1	1x; DP-/SecAgg-
rayyan-582988466							Diagnosis	Pneumonia	COVID-19						Real	Secondary		1		Dataset	X-Ray		Federated Learning (central aggregator)						Differencial privacy / Noise					Reported		Dataset size	1.01	2x; DP-/SecAgg-
rayyan-582988466							Diagnosis	Pneumonia	COVID-19						Real	Secondary		1		Dataset	X-Ray		Federated Learning (central aggregator)						Other					Reported		Dataset size	1.02	3x; DP-/SecAgg-
rayyan-582988466							Diagnosis	Pneumonia	COVID-19						Real	Secondary		1		Dataset	X-Ray		Federated Learning (central aggregator)						Other					Reported		Dataset size	1	1x; DP-/SecAgg+
rayyan-582988466							Diagnosis	Pneumonia	COVID-19						Real	Secondary		1		Dataset	X-Ray		Federated Learning (central aggregator)						Differencial privacy / Noise					Reported		Dataset size	1.02	2x; DP-/SecAgg+
rayyan-582988466							Diagnosis	Pneumonia	COVID-19						Real	Secondary		1		Dataset	X-Ray		Federated Learning (central aggregator)						Other					Reported		Dataset size	1.01	3x; DP-/SecAgg+
rayyan-582988466							Diagnosis	Pneumonia	COVID-19						Real	Secondary		1		Dataset	X-Ray		Federated Learning (central aggregator)						Other					Reported		Dataset size	1	1x; DP+/SecAgg-
rayyan-582988466							Diagnosis	Pneumonia	COVID-19						Real	Secondary		1		Dataset	X-Ray		Federated Learning (central aggregator)						Differencial privacy / Noise					Reported		Dataset size	1.02	2x; DP+/SecAgg-
rayyan-582988466							Diagnosis	Pneumonia	COVID-19						Real	Secondary		1		Dataset	X-Ray		Federated Learning (central aggregator)						Other					Reported		Dataset size	1.02	3x; DP+/SecAgg-
rayyan-582988231		61_FGDA					Segmentation	COVID-19	COVID-19		COVID-19-CT-Seg, MosMedData				Real	Secondary		3		Dataset	CT Scan		Federated Learning (central aggregator)						Differencial privacy / Noise					Reported		Figure 4 - Impact of Gaussian DP on the segmentation performance in terms of DSC (left), NSD (middle), and JS (right)		Only visual representation
rayyan-582988231		61_FGDA					Segmentation	COVID-19	COVID-19		COVID-19-CT-Seg, MosMedData				Real	Secondary		3		Dataset	CT Scan		Federated Learning (central aggregator)						Differencial privacy / Noise					Reported		Figure 5 - Impact of Laplace privacy budget on performance in terms of DSC (left), NSD (middle), and JS (right)		Only visual representation
rayyan-582988231		61_FGDA					Segmentation	COVID-19	COVID-19		COVID-19-CT-Seg, MosMedData				Real	Secondary		3		Dataset	CT Scan		Federated Learning (central aggregator)						Differencial privacy / Noise					Reported		Figure 6 - Impact of communication rounds on segmentation performance in terms of DSC (left), NSD (middle), and JS (right)		Only visual representation
rayyan-582988498		66_LAC					Prediction	Hospitalizations for cardiac events	Heart Disease		Electronic Heart Records from the Boston Medical Center				Real	Secondary		1		Healthcare Provider	Electronic Health Records / Text		Federated Learning (central aggregator)						None					Reported		Computation cost (sec)	27703
rayyan-582988498		66_cPDS					Prediction	Hospitalizations for cardiac events	Heart Disease		Electronic Heart Records from the Boston Medical Center				Real	Secondary		1		Healthcare Provider	Electronic Health Records / Text		Federated Learning (central aggregator)						None					Reported		Computation cost (sec)	544
rayyan-582988498		66_LAC					Prediction	Hospitalizations for cardiac events	Heart Disease		Electronic Heart Records from the Boston Medical Center				Real	Secondary		1		Healthcare Provider	Electronic Health Records / Text		Federated Learning (central aggregator)						None					Reported		Communication cost	104000000000	Communication Cost = 2 × (number of edges) × (feature dimension) × (number of iterations)
rayyan-582988498		66_cPDS					Prediction	Hospitalizations for cardiac events	Heart Disease		Electronic Heart Records from the Boston Medical Center				Real	Secondary		1		Healthcare Provider	Electronic Health Records / Text		Federated Learning (central aggregator)						None					Reported		Communication cost	2600	Communication Cost = 2 × (number of edges) × (feature dimension) × (number of iterations)
rayyan-582988334		67_FL_MobileNetV2					Diagnosis	Cerebellar ataxi	Neurological						Real	Secondary		4		Healthcare Provider	Electronic Health Records / Text		Federated Learning (central aggregator)						Differencial privacy / Noise					Reported		Set-up	Intel Core i7, GeForce RTX 2060 SUPER (8GB VRAM) GPU, 16GB RAM - All ML experiment results were obtained by running on Pytorch (version 1.8.1) with a SuperServer SYS-1029GQ-TRT, V100-PCIE GPU (32GB VRAM), Xeon Silver 4114 CPU @ 2.20GHz (20 core/40 threads), and 96GB RAM
rayyan-582988334		67_FL_MobileNetV2					Diagnosis	Cerebellar ataxi	Neurological						Real	Secondary		4		Healthcare Provider	Electronic Health Records / Text		Federated Learning (central aggregator)						Differencial privacy / Noise					Reported		Impacts of ξ, ζ-Differential Privacy on FL Performance (accuracy, %)	72.68	Privacy Parameter ξ = 5; Max Gradient Norm = 0.1
rayyan-582988334		67_FL_MobileNetV2					Diagnosis	Cerebellar ataxi	Neurological						Real	Secondary		4		Healthcare Provider	Electronic Health Records / Text		Federated Learning (central aggregator)						Differencial privacy / Noise					Reported		Impacts of ξ, ζ-Differential Privacy on FL Performance (accuracy, %)	74.47	Privacy Parameter ξ = 5; Max Gradient Norm = 1.2
rayyan-582988334		67_FL_MobileNetV2					Diagnosis	Cerebellar ataxi	Neurological						Real	Secondary		4		Healthcare Provider	Electronic Health Records / Text		Federated Learning (central aggregator)						Differencial privacy / Noise					Reported		Impacts of ξ, ζ-Differential Privacy on FL Performance (accuracy, %)	69.7	Privacy Parameter ξ = 5; Max Gradient Norm = 2
rayyan-582988334		67_FL_MobileNetV2					Diagnosis	Cerebellar ataxi	Neurological						Real	Secondary		4		Healthcare Provider	Electronic Health Records / Text		Federated Learning (central aggregator)						Differencial privacy / Noise					Reported		Impacts of ξ, ζ-Differential Privacy on FL Performance (accuracy, %)	72.98	Privacy Parameter ξ = 5; Max Gradient Norm = 4
rayyan-582988334		67_FL_MobileNetV2					Diagnosis	Cerebellar ataxi	Neurological						Real	Secondary		4		Healthcare Provider	Electronic Health Records / Text		Federated Learning (central aggregator)						Differencial privacy / Noise					Reported		Impacts of ξ, ζ-Differential Privacy on FL Performance (accuracy, %)	73.43	Privacy Parameter ξ = 5; Max Gradient Norm = 8
rayyan-582988334		67_FL_MobileNetV2					Diagnosis	Cerebellar ataxi	Neurological						Real	Secondary		4		Healthcare Provider	Electronic Health Records / Text		Federated Learning (central aggregator)						Differencial privacy / Noise					Reported		Impacts of ξ, ζ-Differential Privacy on FL Performance (accuracy, %)	73.88	Privacy Parameter ξ = 10; Max Gradient Norm = 0.1
rayyan-582988334		67_FL_MobileNetV2					Diagnosis	Cerebellar ataxi	Neurological						Real	Secondary		4		Healthcare Provider	Electronic Health Records / Text		Federated Learning (central aggregator)						Differencial privacy / Noise					Reported		Impacts of ξ, ζ-Differential Privacy on FL Performance (accuracy, %)	71.64	Privacy Parameter ξ = 10; Max Gradient Norm = 1.2
rayyan-582988334		67_FL_MobileNetV2					Diagnosis	Cerebellar ataxi	Neurological						Real	Secondary		4		Healthcare Provider	Electronic Health Records / Text		Federated Learning (central aggregator)						Differencial privacy / Noise					Reported		Impacts of ξ, ζ-Differential Privacy on FL Performance (accuracy, %)	72.98	Privacy Parameter ξ = 10; Max Gradient Norm = 2
rayyan-582988334		67_FL_MobileNetV2					Diagnosis	Cerebellar ataxi	Neurological						Real	Secondary		4		Healthcare Provider	Electronic Health Records / Text		Federated Learning (central aggregator)						Differencial privacy / Noise					Reported		Impacts of ξ, ζ-Differential Privacy on FL Performance (accuracy, %)	72.38	Privacy Parameter ξ = 10; Max Gradient Norm = 4
rayyan-582988334		67_FL_MobileNetV2					Diagnosis	Cerebellar ataxi	Neurological						Real	Secondary		4		Healthcare Provider	Electronic Health Records / Text		Federated Learning (central aggregator)						Differencial privacy / Noise					Reported		Impacts of ξ, ζ-Differential Privacy on FL Performance (accuracy, %)	74.62	Privacy Parameter ξ = 10; Max Gradient Norm = 8
rayyan-582988334		67_FL_MobileNetV2					Diagnosis	Cerebellar ataxi	Neurological						Real	Secondary		4		Healthcare Provider	Electronic Health Records / Text		Federated Learning (central aggregator)						Differencial privacy / Noise					Reported		Impacts of ξ, ζ-Differential Privacy on FL Performance (accuracy, %)	71.49	Privacy Parameter ξ = 20; Max Gradient Norm = 0.1
rayyan-582988334		67_FL_MobileNetV2					Diagnosis	Cerebellar ataxi	Neurological						Real	Secondary		4		Healthcare Provider	Electronic Health Records / Text		Federated Learning (central aggregator)						Differencial privacy / Noise					Reported		Impacts of ξ, ζ-Differential Privacy on FL Performance (accuracy, %)	74.17	Privacy Parameter ξ = 20; Max Gradient Norm = 1.2
rayyan-582988334		67_FL_MobileNetV2					Diagnosis	Cerebellar ataxi	Neurological						Real	Secondary		4		Healthcare Provider	Electronic Health Records / Text		Federated Learning (central aggregator)						Differencial privacy / Noise					Reported		Impacts of ξ, ζ-Differential Privacy on FL Performance (accuracy, %)	72.38	Privacy Parameter ξ = 20; Max Gradient Norm = 2
rayyan-582988334		67_FL_MobileNetV2					Diagnosis	Cerebellar ataxi	Neurological						Real	Secondary		4		Healthcare Provider	Electronic Health Records / Text		Federated Learning (central aggregator)						Differencial privacy / Noise					Reported		Impacts of ξ, ζ-Differential Privacy on FL Performance (accuracy, %)	70.59	Privacy Parameter ξ = 20; Max Gradient Norm = 4
rayyan-582988334		67_FL_MobileNetV2					Diagnosis	Cerebellar ataxi	Neurological						Real	Secondary		4		Healthcare Provider	Electronic Health Records / Text		Federated Learning (central aggregator)						Differencial privacy / Noise					Reported		Impacts of ξ, ζ-Differential Privacy on FL Performance (accuracy, %)	74.62	Privacy Parameter ξ = 20; Max Gradient Norm = 8
rayyan-582988334		67_FL_MobileNetV2					Diagnosis	Cerebellar ataxi	Neurological						Real	Secondary		4		Healthcare Provider	Electronic Health Records / Text		Federated Learning (central aggregator)						Differencial privacy / Noise					Reported		Impacts of ξ, ζ-Differential Privacy on FL Performance (accuracy, %)	75.22	Privacy Parameter ξ = 40; Max Gradient Norm = 0.1
rayyan-582988334		67_FL_MobileNetV2					Diagnosis	Cerebellar ataxi	Neurological						Real	Secondary		4		Healthcare Provider	Electronic Health Records / Text		Federated Learning (central aggregator)						Differencial privacy / Noise					Reported		Impacts of ξ, ζ-Differential Privacy on FL Performance (accuracy, %)	70.59	Privacy Parameter ξ = 40; Max Gradient Norm = 1.2
rayyan-582988334		67_FL_MobileNetV2					Diagnosis	Cerebellar ataxi	Neurological						Real	Secondary		4		Healthcare Provider	Electronic Health Records / Text		Federated Learning (central aggregator)						Differencial privacy / Noise					Reported		Impacts of ξ, ζ-Differential Privacy on FL Performance (accuracy, %)	73.28	Privacy Parameter ξ = 40; Max Gradient Norm = 2
rayyan-582988334		67_FL_MobileNetV2					Diagnosis	Cerebellar ataxi	Neurological						Real	Secondary		4		Healthcare Provider	Electronic Health Records / Text		Federated Learning (central aggregator)						Differencial privacy / Noise					Reported		Impacts of ξ, ζ-Differential Privacy on FL Performance (accuracy, %)	72.23	Privacy Parameter ξ = 40; Max Gradient Norm = 4
rayyan-582988334		67_FL_MobileNetV2					Diagnosis	Cerebellar ataxi	Neurological						Real	Secondary		4		Healthcare Provider	Electronic Health Records / Text		Federated Learning (central aggregator)						Differencial privacy / Noise					Reported		Impacts of ξ, ζ-Differential Privacy on FL Performance (accuracy, %)	72.38	Privacy Parameter ξ = 40; Max Gradient Norm = 8
rayyan-582988334		67_FL_MobileNetV2					Diagnosis	Cerebellar ataxi	Neurological						Real	Secondary		4		Healthcare Provider	Electronic Health Records / Text		Federated Learning (central aggregator)						Differencial privacy / Noise					Reported		Impacts of ξ, ζ-Differential Privacy on FL Performance (accuracy, %)	70.74	Privacy Parameter ξ = 80; Max Gradient Norm = 0.1
rayyan-582988334		67_FL_MobileNetV2					Diagnosis	Cerebellar ataxi	Neurological						Real	Secondary		4		Healthcare Provider	Electronic Health Records / Text		Federated Learning (central aggregator)						Differencial privacy / Noise					Reported		Impacts of ξ, ζ-Differential Privacy on FL Performance (accuracy, %)	72.68	Privacy Parameter ξ = 80; Max Gradient Norm = 1.2
rayyan-582988334		67_FL_MobileNetV2					Diagnosis	Cerebellar ataxi	Neurological						Real	Secondary		4		Healthcare Provider	Electronic Health Records / Text		Federated Learning (central aggregator)						Differencial privacy / Noise					Reported		Impacts of ξ, ζ-Differential Privacy on FL Performance (accuracy, %)	72.23	Privacy Parameter ξ = 80; Max Gradient Norm = 2
rayyan-582988334		67_FL_MobileNetV2					Diagnosis	Cerebellar ataxi	Neurological						Real	Secondary		4		Healthcare Provider	Electronic Health Records / Text		Federated Learning (central aggregator)						Differencial privacy / Noise					Reported		Impacts of ξ, ζ-Differential Privacy on FL Performance (accuracy, %)	76.71	Privacy Parameter ξ = 80; Max Gradient Norm = 4
rayyan-582988334		67_FL_MobileNetV2					Diagnosis	Cerebellar ataxi	Neurological						Real	Secondary		4		Healthcare Provider	Electronic Health Records / Text		Federated Learning (central aggregator)						Differencial privacy / Noise					Reported		Impacts of ξ, ζ-Differential Privacy on FL Performance (accuracy, %)	71.64	Privacy Parameter ξ = 80; Max Gradient Norm = 8
rayyan-582988261		68_VGG-16					Diagnosis	Various	Other Respiratory		National Institutes of Health (NIH) X-ray dataset				Real	Secondary		1		Dataset	Electronic Health Records / Text & X-Ray		Federated Learning (central aggregator)						Other					Reported		Computation time (s)	36910
rayyan-582988261		68_MobileNet_V2					Diagnosis	Various	Other Respiratory		National Institutes of Health (NIH) X-ray dataset				Real	Secondary		1		Dataset	Electronic Health Records / Text & X-Ray		Federated Learning (central aggregator)						Other					Reported		Computation time (s)	27958
rayyan-582988261		68_ResNet-50					Diagnosis	Various	Other Respiratory		National Institutes of Health (NIH) X-ray dataset				Real	Secondary		1		Dataset	Electronic Health Records / Text & X-Ray		Federated Learning (central aggregator)						Other					Reported		Computation time (s)	29150
rayyan-582988261		68_DenseNet-161					Diagnosis	Various	Other Respiratory		National Institutes of Health (NIH) X-ray dataset				Real	Secondary		1		Dataset	Electronic Health Records / Text & X-Ray		Federated Learning (central aggregator)						Other					Reported		Computation time (s)	24645
rayyan-582988261		68_Inception_V3					Diagnosis	Various	Other Respiratory		National Institutes of Health (NIH) X-ray dataset				Real	Secondary		1		Dataset	Electronic Health Records / Text & X-Ray		Federated Learning (central aggregator)						Other					Reported		Computation time (s)	35284
rayyan-582988241		74_FL_Cla					Diagnosis	COVID-19	COVID-19		Various				Real	Secondary		5		Dataset	CT Scan		Federated Learning (central aggregator)						Other					Reported		Computational Cost		Only visual representation
rayyan-582988241		74_FL_Seg					Segmentation	COVID-19	COVID-19		Various				Real	Secondary		5		Dataset	CT Scan		Federated Learning (central aggregator)						Other					Reported		Computational Cost		Only visual representation
rayyan-582988233		78_FL_VGG16					Diagnosis	COVID-19, Pneumonia, lung cancer	COVID-19		(Multiple)				Real	Both		Various		Healthcare Provider + Dataset	CT Scan		Federated Learning (central aggregator)						None					Reported		Training time (s)	1960.73	Centralized learning = 998.129
rayyan-582988508		80_FedAvg_S					Segmentation	COVID-19	COVID-19		CC-19 Dataset, COVID19-CT-Dataset				Real	Secondary		2		Dataset	CT Scan		Fully Decentralized (no central aggregator; example: swarm learning)						Both (DP + E)					Reported		Training time (h)	5.4
rayyan-582988508		80_FedAvg_BC_S					Segmentation	COVID-19	COVID-19		CC-19 Dataset, COVID19-CT-Dataset				Real	Secondary		2		Dataset	CT Scan		Fully Decentralized (no central aggregator; example: swarm learning)						Both (DP + E)					Reported		Training time (h)	5.5
rayyan-582988508		80_FedProx_S					Segmentation	COVID-19	COVID-19		CC-19 Dataset, COVID19-CT-Dataset				Real	Secondary		2		Dataset	CT Scan		Fully Decentralized (no central aggregator; example: swarm learning)						Both (DP + E)					Reported		Training time (h)	6
rayyan-582988508		80_FedAvg_S					Segmentation	COVID-19	COVID-19		CC-19 Dataset, COVID19-CT-Dataset				Real	Secondary		2		Dataset	CT Scan		Fully Decentralized (no central aggregator; example: swarm learning)						Both (DP + E)					Reported		Prediction time (s)	13
rayyan-582988508		80_FedAvg_BC_S					Segmentation	COVID-19	COVID-19		CC-19 Dataset, COVID19-CT-Dataset				Real	Secondary		2		Dataset	CT Scan		Fully Decentralized (no central aggregator; example: swarm learning)						Both (DP + E)					Reported		Prediction time (s)	12
rayyan-582988508		80_FedProx_S					Segmentation	COVID-19	COVID-19		CC-19 Dataset, COVID19-CT-Dataset				Real	Secondary		2		Dataset	CT Scan		Fully Decentralized (no central aggregator; example: swarm learning)						Both (DP + E)					Reported		Prediction time (s)	15
rayyan-582988582		82_FedAVG					Diagnosis	COVID-19	COVID-19		COVID-CT-Dataset, Sars-CoV-2 CT-scan				Real	Secondary		2		Dataset	CT Scan		Federated Learning (central aggregator)						None					Reported		Computation time for FL algorithms across varying numbers of clients - Table 4	8934	3 clients
rayyan-582988582		82_FedSGD					Diagnosis	COVID-19	COVID-19		COVID-CT-Dataset, Sars-CoV-2 CT-scan				Real	Secondary		2		Dataset	CT Scan		Federated Learning (central aggregator)						None					Reported		Computation time for FL algorithms across varying numbers of clients - Table 4	8810	3 clients
rayyan-582988582		82_CWT					Diagnosis	COVID-19	COVID-19		COVID-CT-Dataset, Sars-CoV-2 CT-scan				Real	Secondary		2		Dataset	CT Scan		Fully Decentralized (no central aggregator; example: swarm learning)						None					Reported		Computation time for FL algorithms across varying numbers of clients - Table 4	5119	3 clients
rayyan-582988582		82_SWT					Diagnosis	COVID-19	COVID-19		COVID-CT-Dataset, Sars-CoV-2 CT-scan				Real	Secondary		2		Dataset	CT Scan		Fully Decentralized (no central aggregator; example: swarm learning)						None					Reported		Computation time for FL algorithms across varying numbers of clients - Table 4	2805	3 clients
rayyan-582988582		82_STWT					Diagnosis	COVID-19	COVID-19		COVID-CT-Dataset, Sars-CoV-2 CT-scan				Real	Secondary		2		Dataset	CT Scan		Fully Decentralized (no central aggregator; example: swarm learning)						None					Reported		Computation time for FL algorithms across varying numbers of clients - Table 4	543	3 clients
rayyan-582988582		82_FedAVG					Diagnosis	COVID-19	COVID-19		COVID-CT-Dataset, Sars-CoV-2 CT-scan				Real	Secondary		2		Dataset	CT Scan		Federated Learning (central aggregator)						None					Reported		Computation time for FL algorithms across varying numbers of clients - Table 4	8975	5 clients
rayyan-582988582		82_FedSGD					Diagnosis	COVID-19	COVID-19		COVID-CT-Dataset, Sars-CoV-2 CT-scan				Real	Secondary		2		Dataset	CT Scan		Federated Learning (central aggregator)						None					Reported		Computation time for FL algorithms across varying numbers of clients - Table 4	8853	5 clients
rayyan-582988582		82_CWT					Diagnosis	COVID-19	COVID-19		COVID-CT-Dataset, Sars-CoV-2 CT-scan				Real	Secondary		2		Dataset	CT Scan		Fully Decentralized (no central aggregator; example: swarm learning)						None					Reported		Computation time for FL algorithms across varying numbers of clients - Table 4	5450	5 clients
rayyan-582988582		82_SWT					Diagnosis	COVID-19	COVID-19		COVID-CT-Dataset, Sars-CoV-2 CT-scan				Real	Secondary		2		Dataset	CT Scan		Fully Decentralized (no central aggregator; example: swarm learning)						None					Reported		Computation time for FL algorithms across varying numbers of clients - Table 4	5243	5 clients
rayyan-582988582		82_STWT					Diagnosis	COVID-19	COVID-19		COVID-CT-Dataset, Sars-CoV-2 CT-scan				Real	Secondary		2		Dataset	CT Scan		Fully Decentralized (no central aggregator; example: swarm learning)						None					Reported		Computation time for FL algorithms across varying numbers of clients - Table 4	547	5 clients
rayyan-582988582		82_FedAVG					Diagnosis	COVID-19	COVID-19		COVID-CT-Dataset, Sars-CoV-2 CT-scan				Real	Secondary		2		Dataset	CT Scan		Federated Learning (central aggregator)						None					Reported		Computation time for FL algorithms across varying numbers of clients - Table 4	9002	8 clients
rayyan-582988582		82_FedSGD					Diagnosis	COVID-19	COVID-19		COVID-CT-Dataset, Sars-CoV-2 CT-scan				Real	Secondary		2		Dataset	CT Scan		Federated Learning (central aggregator)						None					Reported		Computation time for FL algorithms across varying numbers of clients - Table 4	9013	8 clients
rayyan-582988582		82_CWT					Diagnosis	COVID-19	COVID-19		COVID-CT-Dataset, Sars-CoV-2 CT-scan				Real	Secondary		2		Dataset	CT Scan		Fully Decentralized (no central aggregator; example: swarm learning)						None					Reported		Computation time for FL algorithms across varying numbers of clients - Table 4	5383	8 clients
rayyan-582988582		82_SWT					Diagnosis	COVID-19	COVID-19		COVID-CT-Dataset, Sars-CoV-2 CT-scan				Real	Secondary		2		Dataset	CT Scan		Fully Decentralized (no central aggregator; example: swarm learning)						None					Reported		Computation time for FL algorithms across varying numbers of clients - Table 4	6101	8 clients
rayyan-582988582		82_STWT					Diagnosis	COVID-19	COVID-19		COVID-CT-Dataset, Sars-CoV-2 CT-scan				Real	Secondary		2		Dataset	CT Scan		Fully Decentralized (no central aggregator; example: swarm learning)						None					Reported		Computation time for FL algorithms across varying numbers of clients - Table 4	589	8 clients
rayyan-582988582		82_FedAVG					Diagnosis	COVID-19	COVID-19		COVID-CT-Dataset, Sars-CoV-2 CT-scan				Real	Secondary		2		Dataset	CT Scan		Federated Learning (central aggregator)						None					Reported		Computation time for FL algorithms across varying numbers of clients - Table 4	9030	10 clients
rayyan-582988582		82_FedSGD					Diagnosis	COVID-19	COVID-19		COVID-CT-Dataset, Sars-CoV-2 CT-scan				Real	Secondary		2		Dataset	CT Scan		Federated Learning (central aggregator)						None					Reported		Computation time for FL algorithms across varying numbers of clients - Table 4	9052	10 clients
rayyan-582988582		82_CWT					Diagnosis	COVID-19	COVID-19		COVID-CT-Dataset, Sars-CoV-2 CT-scan				Real	Secondary		2		Dataset	CT Scan		Fully Decentralized (no central aggregator; example: swarm learning)						None					Reported		Computation time for FL algorithms across varying numbers of clients - Table 4	5556	10 clients
rayyan-582988582		82_SWT					Diagnosis	COVID-19	COVID-19		COVID-CT-Dataset, Sars-CoV-2 CT-scan				Real	Secondary		2		Dataset	CT Scan		Fully Decentralized (no central aggregator; example: swarm learning)						None					Reported		Computation time for FL algorithms across varying numbers of clients - Table 4	6129	10 clients
rayyan-582988582		82_STWT					Diagnosis	COVID-19	COVID-19		COVID-CT-Dataset, Sars-CoV-2 CT-scan				Real	Secondary		2		Dataset	CT Scan		Fully Decentralized (no central aggregator; example: swarm learning)						None					Reported		Computation time for FL algorithms across varying numbers of clients - Table 4	618	10 clients
rayyan-582988582		82_FedAVG					Diagnosis	COVID-19	COVID-19		COVID-CT-Dataset, Sars-CoV-2 CT-scan				Real	Secondary		2		Dataset	CT Scan		Federated Learning (central aggregator)						None					Reported		Comparison of total transferred data (GB)	1.371	3 clients
rayyan-582988582		82_FedSGD					Diagnosis	COVID-19	COVID-19		COVID-CT-Dataset, Sars-CoV-2 CT-scan				Real	Secondary		2		Dataset	CT Scan		Federated Learning (central aggregator)						None					Reported		Comparison of total transferred data (GB)	0.823	3 clients
rayyan-582988582		82_CWT					Diagnosis	COVID-19	COVID-19		COVID-CT-Dataset, Sars-CoV-2 CT-scan				Real	Secondary		2		Dataset	CT Scan		Fully Decentralized (no central aggregator; example: swarm learning)						None					Reported		Comparison of total transferred data (GB)	0.686	3 clients
rayyan-582988582		82_STWT					Diagnosis	COVID-19	COVID-19		COVID-CT-Dataset, Sars-CoV-2 CT-scan				Real	Secondary		2		Dataset	CT Scan		Fully Decentralized (no central aggregator; example: swarm learning)						None					Reported		Comparison of total transferred data (GB)	0.411	3 clients
rayyan-582988582		82_FedAVG					Diagnosis	COVID-19	COVID-19		COVID-CT-Dataset, Sars-CoV-2 CT-scan				Real	Secondary		2		Dataset	CT Scan		Federated Learning (central aggregator)						None					Reported		Comparison of total transferred data (GB)	2.286	5 clients
rayyan-582988582		82_FedSGD					Diagnosis	COVID-19	COVID-19		COVID-CT-Dataset, Sars-CoV-2 CT-scan				Real	Secondary		2		Dataset	CT Scan		Federated Learning (central aggregator)						None					Reported		Comparison of total transferred data (GB)	1.371	5 clients
rayyan-582988582		82_CWT					Diagnosis	COVID-19	COVID-19		COVID-CT-Dataset, Sars-CoV-2 CT-scan				Real	Secondary		2		Dataset	CT Scan		Fully Decentralized (no central aggregator; example: swarm learning)						None					Reported		Comparison of total transferred data (GB)	1.143	5 clients
rayyan-582988582		82_STWT					Diagnosis	COVID-19	COVID-19		COVID-CT-Dataset, Sars-CoV-2 CT-scan				Real	Secondary		2		Dataset	CT Scan		Fully Decentralized (no central aggregator; example: swarm learning)						None					Reported		Comparison of total transferred data (GB)	0.686	5 clients
rayyan-582988582		82_FedAVG					Diagnosis	COVID-19	COVID-19		COVID-CT-Dataset, Sars-CoV-2 CT-scan				Real	Secondary		2		Dataset	CT Scan		Federated Learning (central aggregator)						None					Reported		Comparison of total transferred data (GB)	4.571	10 clients
rayyan-582988582		82_FedSGD					Diagnosis	COVID-19	COVID-19		COVID-CT-Dataset, Sars-CoV-2 CT-scan				Real	Secondary		2		Dataset	CT Scan		Federated Learning (central aggregator)						None					Reported		Comparison of total transferred data (GB)	2.743	10 clients
rayyan-582988582		82_CWT					Diagnosis	COVID-19	COVID-19		COVID-CT-Dataset, Sars-CoV-2 CT-scan				Real	Secondary		2		Dataset	CT Scan		Fully Decentralized (no central aggregator; example: swarm learning)						None					Reported		Comparison of total transferred data (GB)	2.286	10 clients
rayyan-582988582		82_STWT					Diagnosis	COVID-19	COVID-19		COVID-CT-Dataset, Sars-CoV-2 CT-scan				Real	Secondary		2		Dataset	CT Scan		Fully Decentralized (no central aggregator; example: swarm learning)						None					Reported		Comparison of total transferred data (GB)	1.371	10 clients
rayyan-582988582		82_FedAVG					Diagnosis	COVID-19	COVID-19		COVID-CT-Dataset, Sars-CoV-2 CT-scan				Real	Secondary		2		Dataset	CT Scan		Federated Learning (central aggregator)						None					Reported		Comparison of total transferred data (GB)	6.857	15 clients
rayyan-582988582		82_FedSGD					Diagnosis	COVID-19	COVID-19		COVID-CT-Dataset, Sars-CoV-2 CT-scan				Real	Secondary		2		Dataset	CT Scan		Federated Learning (central aggregator)						None					Reported		Comparison of total transferred data (GB)	4.114	15 clients
rayyan-582988582		82_CWT					Diagnosis	COVID-19	COVID-19		COVID-CT-Dataset, Sars-CoV-2 CT-scan				Real	Secondary		2		Dataset	CT Scan		Fully Decentralized (no central aggregator; example: swarm learning)						None					Reported		Comparison of total transferred data (GB)	3.428	15 clients
rayyan-582988582		82_STWT					Diagnosis	COVID-19	COVID-19		COVID-CT-Dataset, Sars-CoV-2 CT-scan				Real	Secondary		2		Dataset	CT Scan		Fully Decentralized (no central aggregator; example: swarm learning)						None					Reported		Comparison of total transferred data (GB)	2.057	15 clients
rayyan-582988180		98_FCL					Segmentation	Cardiac patologies	Heart Disease		ACDC MICCAI 2017, HVSMR MICCAI 2016				Real	Secondary		1		Dataset	MRI		Federated Learning (central aggregator)						None					Reported		Communication = the amount of data communications in the FCL pretraining process - Table 7	1	Reference value
rayyan-582988180		98_FCLOpt					Segmentation	Cardiac patologies	Heart Disease		ACDC MICCAI 2017, HVSMR MICCAI 2016				Real	Secondary		1		Dataset	MRI		Federated Learning (central aggregator)						None					Reported		Communication = the amount of data communications in the FCL pretraining process - Table 7	0.645
rayyan-582988180		98_FCL-PTNU					Segmentation	Cardiac patologies	Heart Disease		ACDC MICCAI 2017, HVSMR MICCAI 2016				Real	Secondary		1		Dataset	MRI		Federated Learning (central aggregator)						None					Reported		Communication = the amount of data communications in the FCL pretraining process - Table 7	0.509
rayyan-582988180		98_FCL-PTNU-DP					Segmentation	Cardiac patologies	Heart Disease		ACDC MICCAI 2017, HVSMR MICCAI 2016				Real	Secondary		1		Dataset	MRI		Federated Learning (central aggregator)						None					Reported		Communication = the amount of data communications in the FCL pretraining process - Table 7	0.386
rayyan-22825175		115_FedAvg					Diagnosis	Breast cancer	Cancer		VINDR-MAMMO, CMMD, INBREAST				Real	Secondary		3		Dataset	Mammography		Federated Learning (central aggregator)						None					Reported		Set-up	Each node was equipped with a mid-range GPU like the NVIDIA GTX 1660 and a quad-core processor.
rayyan-22825175		115_FedAvg					Diagnosis	Breast cancer	Cancer		VINDR-MAMMO, CMMD, INBREAST				Real	Secondary		3		Dataset	Mammography		Federated Learning (central aggregator)						None					Reported		Energy consumption per node (kWh)	120
rayyan-22825175		115_FedAvg					Diagnosis	Breast cancer	Cancer		VINDR-MAMMO, CMMD, INBREAST				Real	Secondary		3		Dataset	Mammography		Federated Learning (central aggregator)						None					Reported		Cumulative training latency across ten hospital nodes (m) - Figure 25		Only visual representation
rayyan-22825175		115_FedAvg					Diagnosis	Breast cancer	Cancer		VINDR-MAMMO, CMMD, INBREAST				Real	Secondary		3		Dataset	Mammography		Federated Learning (central aggregator)						None					Reported		Cumulative inference latency across ten hospital nodes (m) - Figure 25		Only visual representation
rayyan-22825175		115_FedAvg					Diagnosis	Breast cancer	Cancer		VINDR-MAMMO, CMMD, INBREAST				Real	Secondary		3		Dataset	Mammography		Federated Learning (central aggregator)						None					Reported		Training Time of Non-Encrypted and HE models over Epochs - Figure 24		Only visual representation
rayyan-22825062		119_FedAVG_EndoPolyp					Segmentation	Polyp segmentation	Gastric & Digestive		EndoPolyp				Real	Secondary		1		Dataset	Endoscopic image		Federated Learning (central aggregator)						None					Reported		Training Time (min)	30
rayyan-22825062		119_FedLC_EndoPolyp					Segmentation	Polyp segmentation	Gastric & Digestive		EndoPolyp				Real	Secondary		1		Dataset	Endoscopic image		Federated Learning (central aggregator)						None					Reported		Training Time (min)	30
rayyan-22825062		119_FedDP_EndoPolyp					Segmentation	Polyp segmentation	Gastric & Digestive		EndoPolyp				Real	Secondary		1		Dataset	Endoscopic image		Federated Learning (central aggregator)						None					Reported		Training Time (min)	30
rayyan-22825062		119_FedAVG_EndoPolyp					Segmentation	Polyp segmentation	Gastric & Digestive		EndoPolyp				Real	Secondary		1		Dataset	Endoscopic image		Federated Learning (central aggregator)						None					Reported		Training Time (min)	0
rayyan-22825062		119_FedLC_EndoPolyp					Segmentation	Polyp segmentation	Gastric & Digestive		EndoPolyp				Real	Secondary		1		Dataset	Endoscopic image		Federated Learning (central aggregator)						None					Reported		Training Time (min)	3
rayyan-22825062		119_FedDP_EndoPolyp					Segmentation	Polyp segmentation	Gastric & Digestive		EndoPolyp				Real	Secondary		1		Dataset	Endoscopic image		Federated Learning (central aggregator)						None					Reported		Training Time (min)	3
rayyan-22825062		119_FedAVG_EndoPolyp					Segmentation	Polyp segmentation	Gastric & Digestive		EndoPolyp				Real	Secondary		1		Dataset	Endoscopic image		Federated Learning (central aggregator)						None					Reported		Training Time (ms)	17.79
rayyan-22825062		119_FedLC_EndoPolyp					Segmentation	Polyp segmentation	Gastric & Digestive		EndoPolyp				Real	Secondary		1		Dataset	Endoscopic image		Federated Learning (central aggregator)						None					Reported		Training Time (ms)	18.92
rayyan-22825062		119_FedDP_EndoPolyp					Segmentation	Polyp segmentation	Gastric & Digestive		EndoPolyp				Real	Secondary		1		Dataset	Endoscopic image		Federated Learning (central aggregator)						None					Reported		Training Time (ms)	17.79
rayyan-22825062		119_FedAVG_EndoPolyp					Segmentation	Polyp segmentation	Gastric & Digestive		EndoPolyp				Real	Secondary		1		Dataset	Endoscopic image		Federated Learning (central aggregator)						None					Reported		Transmission - Joint (MB)	~8400
rayyan-22825062		119_FedLC_EndoPolyp					Segmentation	Polyp segmentation	Gastric & Digestive		EndoPolyp				Real	Secondary		1		Dataset	Endoscopic image		Federated Learning (central aggregator)						None					Reported		Transmission - Joint (MB)	~8400
rayyan-22825062		119_FedDP_EndoPolyp					Segmentation	Polyp segmentation	Gastric & Digestive		EndoPolyp				Real	Secondary		1		Dataset	Endoscopic image		Federated Learning (central aggregator)						None					Reported		Transmission - Joint (MB)	~8400
rayyan-22825062		119_FedAVG_EndoPolyp					Segmentation	Polyp segmentation	Gastric & Digestive		EndoPolyp				Real	Secondary		1		Dataset	Endoscopic image		Federated Learning (central aggregator)						None					Reported		Transmission - Local (KB)	0
rayyan-22825062		119_FedLC_EndoPolyp					Segmentation	Polyp segmentation	Gastric & Digestive		EndoPolyp				Real	Secondary		1		Dataset	Endoscopic image		Federated Learning (central aggregator)						None					Reported		Transmission - Local (KB)	128
rayyan-22825062		119_FedDP_EndoPolyp					Segmentation	Polyp segmentation	Gastric & Digestive		EndoPolyp				Real	Secondary		1		Dataset	Endoscopic image		Federated Learning (central aggregator)						None					Reported		Transmission - Local (KB)	1.68
rayyan-22825194		122_RFFL					Prediction	sexually transmissible infections/human immunodeficiency virus	Others		The Demographic and Health Surveys (DHS) Program				Real	Secondary		1		Dataset	Electronic Health Records / Text		Federated Learning (central aggregator)						Encryption					Reported		Global model capacity (MB)	4.36	HIV
rayyan-22825194		122_RFFL					Prediction	sexually transmissible infections/human immunodeficiency virus	Others		The Demographic and Health Surveys (DHS) Program				Real	Secondary		1		Dataset	Electronic Health Records / Text		Federated Learning (central aggregator)						Encryption					Reported		Global model capacity (MB)	3.25	HIV
rayyan-22825194		122_RFFL					Prediction	sexually transmissible infections/human immunodeficiency virus	Others		The Demographic and Health Surveys (DHS) Program				Real	Secondary		1		Dataset	Electronic Health Records / Text		Federated Learning (central aggregator)						Encryption					Reported		Global model capacity (MB)	1.75	HIV
rayyan-22825194		122_RFFL					Prediction	sexually transmissible infections/human immunodeficiency virus	Others		The Demographic and Health Surveys (DHS) Program				Real	Secondary		1		Dataset	Electronic Health Records / Text		Federated Learning (central aggregator)						Encryption					Reported		Global model capacity (MB)	1.42	HIV
rayyan-22825194		122_RFFL					Prediction	sexually transmissible infections/human immunodeficiency virus	Others		The Demographic and Health Surveys (DHS) Program				Real	Secondary		1		Dataset	Electronic Health Records / Text		Federated Learning (central aggregator)						Encryption					Reported		Global model capacity (KB)	769	HIV
rayyan-22825194		122_RFFL					Prediction	sexually transmissible infections/human immunodeficiency virus	Others		The Demographic and Health Surveys (DHS) Program				Real	Secondary		1		Dataset	Electronic Health Records / Text		Federated Learning (central aggregator)						Encryption					Reported		Global model capacity (KB)	348	HIV
rayyan-22825194		122_FLCNN					Prediction	sexually transmissible infections/human immunodeficiency virus	Others		The Demographic and Health Surveys (DHS) Program				Real	Secondary		1		Dataset	Electronic Health Records / Text		Federated Learning (central aggregator)						Encryption					Reported		Global model capacity (MB)	964	HIV
rayyan-22825194		122_RFFL					Prediction	sexually transmissible infections/human immunodeficiency virus	Others		The Demographic and Health Surveys (DHS) Program				Real	Secondary		1		Dataset	Electronic Health Records / Text		Federated Learning (central aggregator)						Encryption					Reported		Global model capacity (MB)	2.28	STI
rayyan-22825194		122_RFFL					Prediction	sexually transmissible infections/human immunodeficiency virus	Others		The Demographic and Health Surveys (DHS) Program				Real	Secondary		1		Dataset	Electronic Health Records / Text		Federated Learning (central aggregator)						Encryption					Reported		Global model capacity (MB)	1.67	STI
rayyan-22825194		122_RFFL					Prediction	sexually transmissible infections/human immunodeficiency virus	Others		The Demographic and Health Surveys (DHS) Program				Real	Secondary		1		Dataset	Electronic Health Records / Text		Federated Learning (central aggregator)						Encryption					Reported		Global model capacity (MB)	1.09	STI
rayyan-22825194		122_RFFL					Prediction	sexually transmissible infections/human immunodeficiency virus	Others		The Demographic and Health Surveys (DHS) Program				Real	Secondary		1		Dataset	Electronic Health Records / Text		Federated Learning (central aggregator)						Encryption					Reported		Global model capacity (KB)	840	STI
rayyan-22825194		122_RFFL					Prediction	sexually transmissible infections/human immunodeficiency virus	Others		The Demographic and Health Surveys (DHS) Program				Real	Secondary		1		Dataset	Electronic Health Records / Text		Federated Learning (central aggregator)						Encryption					Reported		Global model capacity (KB)	508	STI
rayyan-22825194		122_RFFL					Prediction	sexually transmissible infections/human immunodeficiency virus	Others		The Demographic and Health Surveys (DHS) Program				Real	Secondary		1		Dataset	Electronic Health Records / Text		Federated Learning (central aggregator)						Encryption					Reported		Global model capacity (KB)	345	STI
rayyan-22825194		122_FLCNN					Prediction	sexually transmissible infections/human immunodeficiency virus	Others		The Demographic and Health Surveys (DHS) Program				Real	Secondary		1		Dataset	Electronic Health Records / Text		Federated Learning (central aggregator)						Encryption					Reported		Global model capacity (MB)	964	STI
rayyan-22825000		134_FedAvg					Diagnosis	Glaucoma	Neurological		ORIGA, REFUGE, GAMMA, Drishti, EyePACS AIROGS				Real	Secondary		5		Dataset	Retina fundus image		Federated Learning (central aggregator)						None					Reported		Fit Time (h)	2.2	Local = 1.8; Centralized = 3.9
rayyan-22825000		134_FedSGD					Diagnosis	Glaucoma	Neurological		ORIGA, REFUGE, GAMMA, Drishti, EyePACS AIROGS				Real	Secondary		5		Dataset	Retina fundus image		Federated Learning (central aggregator)						None					Reported		Fit Time (h)	3.3	Local = 1.8; Centralized = 3.9
rayyan-22825000		134_FedBN					Diagnosis	Glaucoma	Neurological		ORIGA, REFUGE, GAMMA, Drishti, EyePACS AIROGS				Real	Secondary		5		Dataset	Retina fundus image		Federated Learning (central aggregator)						None					Reported		Fit Time (h)	2.2	Local = 1.8; Centralized = 3.9
rayyan-22825000		134_FedProx					Diagnosis	Glaucoma	Neurological		ORIGA, REFUGE, GAMMA, Drishti, EyePACS AIROGS				Real	Secondary		5		Dataset	Retina fundus image		Federated Learning (central aggregator)						None					Reported		Fit Time (h)	2.3	Local = 1.8; Centralized = 3.9
rayyan-22825000		134_FedYogi					Diagnosis	Glaucoma	Neurological		ORIGA, REFUGE, GAMMA, Drishti, EyePACS AIROGS				Real	Secondary		5		Dataset	Retina fundus image		Federated Learning (central aggregator)						None					Reported		Fit Time (h)	2.4	Local = 1.8; Centralized = 3.9
rayyan-22824996		136_FL plain					Diagnosis	COVID-19	COVID-19		COVID-19 Radiography Database				Real	Secondary		1		Dataset	X-Ray		Federated Learning (central aggregator)						None					Reported		Training Time (s) - Table 3	184	Centralized: Training Time = 185; Memory = 1850; Clients = 2
rayyan-22824996		136_FL plain					Diagnosis	COVID-19	COVID-19		COVID-19 Radiography Database				Real	Secondary		1		Dataset	X-Ray		Federated Learning (central aggregator)						None					Reported		Server Memory (MB) - Table 3	1314	Centralized: Training Time = 185; Memory = 1850; Clients = 2
rayyan-22824996		136_FL plain					Diagnosis	COVID-19	COVID-19		COVID-19 Radiography Database				Real	Secondary		1		Dataset	X-Ray		Federated Learning (central aggregator)						None					Reported		Client Memory (MB) - Table 3	1040	Centralized: Training Time = 185; Memory = 1850; Clients = 2
rayyan-22824996		136_FL plain					Diagnosis	COVID-19	COVID-19		COVID-19 Radiography Database				Real	Secondary		1		Dataset	X-Ray		Federated Learning (central aggregator)						None					Reported		Training Time (s) - Table 3	185	Centralized: Training Time = 185; Memory = 1850; Clients = 3
rayyan-22824996		136_FL plain					Diagnosis	COVID-19	COVID-19		COVID-19 Radiography Database				Real	Secondary		1		Dataset	X-Ray		Federated Learning (central aggregator)						None					Reported		Server Memory (MB) - Table 3	1592	Centralized: Training Time = 185; Memory = 1850; Clients = 3
rayyan-22824996		136_FL plain					Diagnosis	COVID-19	COVID-19		COVID-19 Radiography Database				Real	Secondary		1		Dataset	X-Ray		Federated Learning (central aggregator)						None					Reported		Client Memory (MB) - Table 3	936	Centralized: Training Time = 185; Memory = 1850; Clients = 3
rayyan-22824996		136_FL plain					Diagnosis	COVID-19	COVID-19		COVID-19 Radiography Database				Real	Secondary		1		Dataset	X-Ray		Federated Learning (central aggregator)						None					Reported		Training Time (s) - Table 3	191	Centralized: Training Time = 185; Memory = 1850; Clients = 5
rayyan-22824996		136_FL plain					Diagnosis	COVID-19	COVID-19		COVID-19 Radiography Database				Real	Secondary		1		Dataset	X-Ray		Federated Learning (central aggregator)						None					Reported		Server Memory (MB) - Table 3	1797	Centralized: Training Time = 185; Memory = 1850; Clients = 5
rayyan-22824996		136_FL plain					Diagnosis	COVID-19	COVID-19		COVID-19 Radiography Database				Real	Secondary		1		Dataset	X-Ray		Federated Learning (central aggregator)						None					Reported		Client Memory (MB) - Table 3	796	Centralized: Training Time = 185; Memory = 1850; Clients = 5
rayyan-22824996		136_FL plain					Diagnosis	COVID-19	COVID-19		COVID-19 Radiography Database				Real	Secondary		1		Dataset	X-Ray		Federated Learning (central aggregator)						None					Reported		Training Time (s) - Table 3	225	Centralized: Training Time = 185; Memory = 1850; Clients = 10
rayyan-22824996		136_FL plain					Diagnosis	COVID-19	COVID-19		COVID-19 Radiography Database				Real	Secondary		1		Dataset	X-Ray		Federated Learning (central aggregator)						None					Reported		Server Memory (MB) - Table 3	2322	Centralized: Training Time = 185; Memory = 1850; Clients = 10
rayyan-22824996		136_FL plain					Diagnosis	COVID-19	COVID-19		COVID-19 Radiography Database				Real	Secondary		1		Dataset	X-Ray		Federated Learning (central aggregator)						None					Reported		Client Memory (MB) - Table 3	662	Centralized: Training Time = 185; Memory = 1850; Clients = 10
rayyan-22824996		136_FL MK-HE					Diagnosis	COVID-19	COVID-19		COVID-19 Radiography Database				Real	Secondary		1		Dataset	X-Ray		Federated Learning (central aggregator)						None					Reported		Training Time (s) - Table 3	237	Centralized: Training Time = 185; Memory = 1850; Clients = 2
rayyan-22824996		136_FL MK-HE					Diagnosis	COVID-19	COVID-19		COVID-19 Radiography Database				Real	Secondary		1		Dataset	X-Ray		Federated Learning (central aggregator)						None					Reported		Server Memory (MB) - Table 3	1488	Centralized: Training Time = 185; Memory = 1850; Clients = 2
rayyan-22824996		136_FL MK-HE					Diagnosis	COVID-19	COVID-19		COVID-19 Radiography Database				Real	Secondary		1		Dataset	X-Ray		Federated Learning (central aggregator)						None					Reported		Client Memory (MB) - Table 3	1182	Centralized: Training Time = 185; Memory = 1850; Clients = 2
rayyan-22824996		136_FL MK-HE					Diagnosis	COVID-19	COVID-19		COVID-19 Radiography Database				Real	Secondary		1		Dataset	X-Ray		Federated Learning (central aggregator)						None					Reported		Training Time (s) - Table 3	248	Centralized: Training Time = 185; Memory = 1850; Clients = 3
rayyan-22824996		136_FL MK-HE					Diagnosis	COVID-19	COVID-19		COVID-19 Radiography Database				Real	Secondary		1		Dataset	X-Ray		Federated Learning (central aggregator)						None					Reported		Server Memory (MB) - Table 3	1638	Centralized: Training Time = 185; Memory = 1850; Clients = 3
rayyan-22824996		136_FL MK-HE					Diagnosis	COVID-19	COVID-19		COVID-19 Radiography Database				Real	Secondary		1		Dataset	X-Ray		Federated Learning (central aggregator)						None					Reported		Client Memory (MB) - Table 3	1128	Centralized: Training Time = 185; Memory = 1850; Clients = 3
rayyan-22824996		136_FL MK-HE					Diagnosis	COVID-19	COVID-19		COVID-19 Radiography Database				Real	Secondary		1		Dataset	X-Ray		Federated Learning (central aggregator)						None					Reported		Training Time (s) - Table 3	317	Centralized: Training Time = 185; Memory = 1850; Clients = 5
rayyan-22824996		136_FL MK-HE					Diagnosis	COVID-19	COVID-19		COVID-19 Radiography Database				Real	Secondary		1		Dataset	X-Ray		Federated Learning (central aggregator)						None					Reported		Server Memory (MB) - Table 3	1887	Centralized: Training Time = 185; Memory = 1850; Clients = 5
rayyan-22824996		136_FL MK-HE					Diagnosis	COVID-19	COVID-19		COVID-19 Radiography Database				Real	Secondary		1		Dataset	X-Ray		Federated Learning (central aggregator)						None					Reported		Client Memory (MB) - Table 3	1008	Centralized: Training Time = 185; Memory = 1850; Clients = 5
rayyan-22824996		136_FL MK-HE					Diagnosis	COVID-19	COVID-19		COVID-19 Radiography Database				Real	Secondary		1		Dataset	X-Ray		Federated Learning (central aggregator)						None					Reported		Training Time (s) - Table 3	417	Centralized: Training Time = 185; Memory = 1850; Clients = 10
rayyan-22824996		136_FL MK-HE					Diagnosis	COVID-19	COVID-19		COVID-19 Radiography Database				Real	Secondary		1		Dataset	X-Ray		Federated Learning (central aggregator)						None					Reported		Server Memory (MB) - Table 3	2546	Centralized: Training Time = 185; Memory = 1850; Clients = 10
rayyan-22824996		136_FL MK-HE					Diagnosis	COVID-19	COVID-19		COVID-19 Radiography Database				Real	Secondary		1		Dataset	X-Ray		Federated Learning (central aggregator)						None					Reported		Client Memory (MB) - Table 3	814	Centralized: Training Time = 185; Memory = 1850; Clients = 10
rayyan-22824996		136_FL plain					Diagnosis	COVID-19	COVID-19		COVID-19 Radiography Database				Real	Secondary		1		Dataset	X-Ray		Federated Learning (central aggregator)						None					Reported		Training Time (s) - Table 6	542	Clients = 2; Bigger Dataset
rayyan-22824996		136_FL plain					Diagnosis	COVID-19	COVID-19		COVID-19 Radiography Database				Real	Secondary		1		Dataset	X-Ray		Federated Learning (central aggregator)						None					Reported		Server Memory (MB) - Table 6	1398	Clients = 2; Bigger Dataset
rayyan-22824996		136_FL plain					Diagnosis	COVID-19	COVID-19		COVID-19 Radiography Database				Real	Secondary		1		Dataset	X-Ray		Federated Learning (central aggregator)						None					Reported		Client Memory (MB) - Table 6	1504	Clients = 2; Bigger Dataset
rayyan-22824996		136_FL plain					Diagnosis	COVID-19	COVID-19		COVID-19 Radiography Database				Real	Secondary		1		Dataset	X-Ray		Federated Learning (central aggregator)						None					Reported		Training Time (s) - Table 6	564	Clients = 3; Bigger Dataset
rayyan-22824996		136_FL plain					Diagnosis	COVID-19	COVID-19		COVID-19 Radiography Database				Real	Secondary		1		Dataset	X-Ray		Federated Learning (central aggregator)						None					Reported		Server Memory (MB) - Table 6	1596	Clients = 3; Bigger Dataset
rayyan-22824996		136_FL plain					Diagnosis	COVID-19	COVID-19		COVID-19 Radiography Database				Real	Secondary		1		Dataset	X-Ray		Federated Learning (central aggregator)						None					Reported		Client Memory (MB) - Table 6	1322	Clients = 3; Bigger Dataset
rayyan-22824996		136_FL plain					Diagnosis	COVID-19	COVID-19		COVID-19 Radiography Database				Real	Secondary		1		Dataset	X-Ray		Federated Learning (central aggregator)						None					Reported		Training Time (s) - Table 6	667	Clients = 5; Bigger Dataset
rayyan-22824996		136_FL plain					Diagnosis	COVID-19	COVID-19		COVID-19 Radiography Database				Real	Secondary		1		Dataset	X-Ray		Federated Learning (central aggregator)						None					Reported		Server Memory (MB) - Table 6	1965	Clients = 5; Bigger Dataset
rayyan-22824996		136_FL plain					Diagnosis	COVID-19	COVID-19		COVID-19 Radiography Database				Real	Secondary		1		Dataset	X-Ray		Federated Learning (central aggregator)						None					Reported		Client Memory (MB) - Table 6	1001	Clients = 5; Bigger Dataset
rayyan-22824996		136_FL plain					Diagnosis	COVID-19	COVID-19		COVID-19 Radiography Database				Real	Secondary		1		Dataset	X-Ray		Federated Learning (central aggregator)						None					Reported		Training Time (s) - Table 6	675	Clients = 10; Bigger Dataset
rayyan-22824996		136_FL plain					Diagnosis	COVID-19	COVID-19		COVID-19 Radiography Database				Real	Secondary		1		Dataset	X-Ray		Federated Learning (central aggregator)						None					Reported		Server Memory (MB) - Table 6	2528	Clients = 10; Bigger Dataset
rayyan-22824996		136_FL plain					Diagnosis	COVID-19	COVID-19		COVID-19 Radiography Database				Real	Secondary		1		Dataset	X-Ray		Federated Learning (central aggregator)						None					Reported		Client Memory (MB) - Table 6	901	Clients = 10; Bigger Dataset
rayyan-22824996		136_FL MK-HE					Diagnosis	COVID-19	COVID-19		COVID-19 Radiography Database				Real	Secondary		1		Dataset	X-Ray		Federated Learning (central aggregator)						None					Reported		Training Time (s) - Table 6	612	Clients = 2; Bigger Dataset
rayyan-22824996		136_FL MK-HE					Diagnosis	COVID-19	COVID-19		COVID-19 Radiography Database				Real	Secondary		1		Dataset	X-Ray		Federated Learning (central aggregator)						None					Reported		Server Memory (MB) - Table 6	1601	Clients = 2; Bigger Dataset
rayyan-22824996		136_FL MK-HE					Diagnosis	COVID-19	COVID-19		COVID-19 Radiography Database				Real	Secondary		1		Dataset	X-Ray		Federated Learning (central aggregator)						None					Reported		Client Memory (MB) - Table 6	1906	Clients = 2; Bigger Dataset
rayyan-22824996		136_FL MK-HE					Diagnosis	COVID-19	COVID-19		COVID-19 Radiography Database				Real	Secondary		1		Dataset	X-Ray		Federated Learning (central aggregator)						None					Reported		Training Time (s) - Table 6	633	Clients = 3; Bigger Dataset
rayyan-22824996		136_FL MK-HE					Diagnosis	COVID-19	COVID-19		COVID-19 Radiography Database				Real	Secondary		1		Dataset	X-Ray		Federated Learning (central aggregator)						None					Reported		Server Memory (MB) - Table 6	1710	Clients = 3; Bigger Dataset
rayyan-22824996		136_FL MK-HE					Diagnosis	COVID-19	COVID-19		COVID-19 Radiography Database				Real	Secondary		1		Dataset	X-Ray		Federated Learning (central aggregator)						None					Reported		Client Memory (MB) - Table 6	1730	Clients = 3; Bigger Dataset
rayyan-22824996		136_FL MK-HE					Diagnosis	COVID-19	COVID-19		COVID-19 Radiography Database				Real	Secondary		1		Dataset	X-Ray		Federated Learning (central aggregator)						None					Reported		Training Time (s) - Table 6	841	Clients = 5; Bigger Dataset
rayyan-22824996		136_FL MK-HE					Diagnosis	COVID-19	COVID-19		COVID-19 Radiography Database				Real	Secondary		1		Dataset	X-Ray		Federated Learning (central aggregator)						None					Reported		Server Memory (MB) - Table 6	1977	Clients = 5; Bigger Dataset
rayyan-22824996		136_FL MK-HE					Diagnosis	COVID-19	COVID-19		COVID-19 Radiography Database				Real	Secondary		1		Dataset	X-Ray		Federated Learning (central aggregator)						None					Reported		Client Memory (MB) - Table 6	1175	Clients = 5; Bigger Dataset
rayyan-22824996		136_FL MK-HE					Diagnosis	COVID-19	COVID-19		COVID-19 Radiography Database				Real	Secondary		1		Dataset	X-Ray		Federated Learning (central aggregator)						None					Reported		Training Time (s) - Table 6	940	Clients = 10; Bigger Dataset
rayyan-22824996		136_FL MK-HE					Diagnosis	COVID-19	COVID-19		COVID-19 Radiography Database				Real	Secondary		1		Dataset	X-Ray		Federated Learning (central aggregator)						None					Reported		Server Memory (MB) - Table 6	2659	Clients = 10; Bigger Dataset
rayyan-22824996		136_FL MK-HE					Diagnosis	COVID-19	COVID-19		COVID-19 Radiography Database				Real	Secondary		1		Dataset	X-Ray		Federated Learning (central aggregator)						None					Reported		Client Memory (MB) - Table 6	1088	Clients = 10; Bigger Dataset
rayyan-22824985		138_EXP					Diagnosis	Breast Cancer	Cancer		BreakHis				Real	Secondary		1		Dataset	Pathology / Whole slide images		Federated Learning (central aggregator)						None					Reported		Set-up	Windows 10 desktop PC for this investigation, equipped with an 11th generation Intel 8-core CPU, NVIDIA GeForce RTX 3080 Ti GPU, and12 GB RAM capacity
rayyan-22824985		138_EXP					Diagnosis	Breast Cancer	Cancer		BreakHis				Real	Secondary		1		Dataset	Pathology / Whole slide images		Federated Learning (central aggregator)						None					Reported		Prediction Time (ms)	45.2	# samples = 1000
rayyan-22824985		138_EXP					Diagnosis	Breast Cancer	Cancer		BreakHis				Real	Secondary		1		Dataset	Pathology / Whole slide images		Federated Learning (central aggregator)						None					Reported		Prediction Memory (MB)	9.42	# samples = 1000
rayyan-22824985		138_EXP					Diagnosis	Breast Cancer	Cancer		BreakHis				Real	Secondary		1		Dataset	Pathology / Whole slide images		Federated Learning (central aggregator)						None					Reported		Prediction Time (ms)	52.1	# samples = 2000
rayyan-22824985		138_EXP					Diagnosis	Breast Cancer	Cancer		BreakHis				Real	Secondary		1		Dataset	Pathology / Whole slide images		Federated Learning (central aggregator)						None					Reported		Prediction Memory (MB)	9.42	# samples = 2000
rayyan-22824985		138_EXP					Diagnosis	Breast Cancer	Cancer		BreakHis				Real	Secondary		1		Dataset	Pathology / Whole slide images		Federated Learning (central aggregator)						None					Reported		Prediction Time (ms)	57.8	# samples = 4000
rayyan-22824985		138_EXP					Diagnosis	Breast Cancer	Cancer		BreakHis				Real	Secondary		1		Dataset	Pathology / Whole slide images		Federated Learning (central aggregator)						None					Reported		Prediction Memory (MB)	9.42	# samples = 4000
rayyan-22824985		138_EXP					Diagnosis	Breast Cancer	Cancer		BreakHis				Real	Secondary		1		Dataset	Pathology / Whole slide images		Federated Learning (central aggregator)						None					Reported		Prediction Time (ms)	59.2	# samples = 7909
rayyan-22824985		138_EXP					Diagnosis	Breast Cancer	Cancer		BreakHis				Real	Secondary		1		Dataset	Pathology / Whole slide images		Federated Learning (central aggregator)						None					Reported		Prediction Memory (MB)	9.42	# samples = 7909
rayyan-22824988		141_FedAvg_COVID-19					Segmentation + Classification	COVID-19	COVID-19		COVID-19-CT dataset, COVID-19-1110 dataset, COVID-19-9 dataset, MS COVID-19-CT dataset				Real	Secondary		4		Dataset	CT Scan		Federated Learning (central aggregator)						None					Reported		Total model training time (min)	230	Centralized = 225; Local-A = 168; Local-B = 17; Local-C = 36; Local-D = 75
rayyan-22824988		141_FedProx_COVID-19					Segmentation + Classification	COVID-19	COVID-19		COVID-19-CT dataset, COVID-19-1110 dataset, COVID-19-9 dataset, MS COVID-19-CT dataset				Real	Secondary		4		Dataset	CT Scan		Federated Learning (central aggregator)						None					Reported		Total model training time (min)	255	Centralized = 225; Local-A = 168; Local-B = 17; Local-C = 36; Local-D = 75
rayyan-22824988		141_FedBN_COVID-19					Segmentation + Classification	COVID-19	COVID-19		COVID-19-CT dataset, COVID-19-1110 dataset, COVID-19-9 dataset, MS COVID-19-CT dataset				Real	Secondary		4		Dataset	CT Scan		Federated Learning (central aggregator)						None					Reported		Total model training time (min)	223	Centralized = 225; Local-A = 168; Local-B = 17; Local-C = 36; Local-D = 75
rayyan-22824988		141_FedAvg-even_COVID-19					Segmentation + Classification	COVID-19	COVID-19		COVID-19-CT dataset, COVID-19-1110 dataset, COVID-19-9 dataset, MS COVID-19-CT dataset				Real	Secondary		4		Dataset	CT Scan		Federated Learning (central aggregator)						None					Reported		Total model training time (min)	230	Centralized = 225; Local-A = 168; Local-B = 17; Local-C = 36; Local-D = 75
rayyan-22824988		141_FedProx-even_COVID-19					Segmentation + Classification	COVID-19	COVID-19		COVID-19-CT dataset, COVID-19-1110 dataset, COVID-19-9 dataset, MS COVID-19-CT dataset				Real	Secondary		4		Dataset	CT Scan		Federated Learning (central aggregator)						None					Reported		Total model training time (min)	255	Centralized = 225; Local-A = 168; Local-B = 17; Local-C = 36; Local-D = 75
rayyan-22824988		141_FedBN-even_COVID-19					Segmentation + Classification	COVID-19	COVID-19		COVID-19-CT dataset, COVID-19-1110 dataset, COVID-19-9 dataset, MS COVID-19-CT dataset				Real	Secondary		4		Dataset	CT Scan		Federated Learning (central aggregator)						None					Reported		Total model training time (min)	223	Centralized = 225; Local-A = 168; Local-B = 17; Local-C = 36; Local-D = 75
rayyan-22824988		141_MOON-even_COVID-19					Segmentation + Classification	COVID-19	COVID-19		COVID-19-CT dataset, COVID-19-1110 dataset, COVID-19-9 dataset, MS COVID-19-CT dataset				Real	Secondary		4		Dataset	CT Scan		Federated Learning (central aggregator)						None					Reported		Total model training time (min)	385	Centralized = 225; Local-A = 168; Local-B = 17; Local-C = 36; Local-D = 75
rayyan-22824988		141_FedNova_COVID-19					Segmentation + Classification	COVID-19	COVID-19		COVID-19-CT dataset, COVID-19-1110 dataset, COVID-19-9 dataset, MS COVID-19-CT dataset				Real	Secondary		4		Dataset	CT Scan		Federated Learning (central aggregator)						None					Reported		Total model training time (min)	231	Centralized = 225; Local-A = 168; Local-B = 17; Local-C = 36; Local-D = 75
rayyan-22824988		141_Proposed_COVID-19					Segmentation + Classification	COVID-19	COVID-19		COVID-19-CT dataset, COVID-19-1110 dataset, COVID-19-9 dataset, MS COVID-19-CT dataset				Real	Secondary		4		Dataset	CT Scan		Federated Learning (central aggregator)						GAN					Reported		Total model training time (min)	273	Centralized = 225; Local-A = 168; Local-B = 17; Local-C = 36; Local-D = 75
rayyan-22824988		141_Proposed-1_COVID-19					Segmentation + Classification	COVID-19	COVID-19		COVID-19-CT dataset, COVID-19-1110 dataset, COVID-19-9 dataset, MS COVID-19-CT dataset				Real	Secondary		4		Dataset	CT Scan		Federated Learning (central aggregator)						GAN					Reported		Total model training time (min)	232	Centralized = 225; Local-A = 168; Local-B = 17; Local-C = 36; Local-D = 75
rayyan-22824988		141_Proposed-2_COVID-19					Segmentation + Classification	COVID-19	COVID-19		COVID-19-CT dataset, COVID-19-1110 dataset, COVID-19-9 dataset, MS COVID-19-CT dataset				Real	Secondary		4		Dataset	CT Scan		Federated Learning (central aggregator)						GAN					Reported		Total model training time (min)	272	Centralized = 225; Local-A = 168; Local-B = 17; Local-C = 36; Local-D = 75
rayyan-22824960		No specific model					Diagnosis	Breast cancer	Cancer		BreaKHis, Camelyon17 (CAM17)				Real	Secondary		2		Dataset	Pathology / Whole slide images		Federated Learning (central aggregator)						None					Reported		Set-up	1 - Valencia, Spain TY CAM17 NVIDIA GeForce RTX 3090; 2 - Amsterdam, The Netherlands UvA BreakHis 40× NVIDIA Tesla T4	EXP 1
rayyan-22824960		No specific model					Diagnosis	Breast cancer	Cancer		BreaKHis, Camelyon17 (CAM17)				Real	Secondary		2		Dataset	Pathology / Whole slide images		Federated Learning (central aggregator)						None					Reported		Set-up	1 - Granada, Spain UGR 40× NVIDIA GeForce RTX 3090; 2 - Valencia, Spain TY 100× NVIDIA GeForce RTX 3090; 3 - Amsterdam, The Netherlands UvA 200× NVIDIA Tesla T4; 4 - Valencia, Spain UPV 400× NVIDIA TITAN V	EXP 2
rayyan-22824960		146_FedCBMIR_FedAvg					Diagnosis	Breast cancer	Cancer		BreaKHis, Camelyon17 (CAM17)				Real	Secondary		2		Dataset	Pathology / Whole slide images		Federated Learning (central aggregator)						None					Reported		Training Time (h) - Table 4	6.21	CAM17 and BreaKHis 40× with 2 communication rounds - CAM17 (TY); CBMIR = 8.7
rayyan-22824960		146_FedCBMIR_FedAdagrad					Diagnosis	Breast cancer	Cancer		BreaKHis, Camelyon17 (CAM17)				Real	Secondary		2		Dataset	Pathology / Whole slide images		Federated Learning (central aggregator)						None					Reported		Training Time (h) - Table 4	7.92	CAM17 and BreaKHis 40× with 2 communication rounds - CAM17 (TY); CBMIR = 8.7
rayyan-22824960		146_FedCBMIR_FedAvg					Diagnosis	Breast cancer	Cancer		BreaKHis, Camelyon17 (CAM17)				Real	Secondary		2		Dataset	Pathology / Whole slide images		Federated Learning (central aggregator)						None					Reported		Searching Time (s) - Table 4	0.29	CAM17 and BreaKHis 40× with 2 communication rounds - CAM17 (TY); CBMIR = 0.28
rayyan-22824960		146_FedCBMIR_FedAdagrad					Diagnosis	Breast cancer	Cancer		BreaKHis, Camelyon17 (CAM17)				Real	Secondary		2		Dataset	Pathology / Whole slide images		Federated Learning (central aggregator)						None					Reported		Searching Time (s) - Table 4	0.3	CAM17 and BreaKHis 40× with 2 communication rounds - CAM17 (TY); CBMIR = 0.28
rayyan-22824960		146_FedCBMIR_FedAvg					Diagnosis	Breast cancer	Cancer		BreaKHis, Camelyon17 (CAM17)				Real	Secondary		2		Dataset	Pathology / Whole slide images		Federated Learning (central aggregator)						None					Reported		Training Time (h) - Table 4	6.59	CAM17 and BreaKHis 40× with 2 communication rounds - BreaKHis 40× (UvA); CBMIR = 9.33
rayyan-22824960		146_FedCBMIR_FedAdagrad					Diagnosis	Breast cancer	Cancer		BreaKHis, Camelyon17 (CAM17)				Real	Secondary		2		Dataset	Pathology / Whole slide images		Federated Learning (central aggregator)						None					Reported		Training Time (h) - Table 4	6.11	CAM17 and BreaKHis 40× with 2 communication rounds - BreaKHis 40× (UvA); CBMIR = 9.33
rayyan-22824960		146_FedCBMIR_FedAvg					Diagnosis	Breast cancer	Cancer		BreaKHis, Camelyon17 (CAM17)				Real	Secondary		2		Dataset	Pathology / Whole slide images		Federated Learning (central aggregator)						None					Reported		Searching Time (s) - Table 4	0.024	CAM17 and BreaKHis 40× with 2 communication rounds - BreaKHis 40× (UvA); CBMIR = 0.018
rayyan-22824960		146_FedCBMIR_FedAdagrad					Diagnosis	Breast cancer	Cancer		BreaKHis, Camelyon17 (CAM17)				Real	Secondary		2		Dataset	Pathology / Whole slide images		Federated Learning (central aggregator)						None					Reported		Searching Time (s) - Table 4	0.04	CAM17 and BreaKHis 40× with 2 communication rounds - BreaKHis 40× (UvA); CBMIR = 0.018
rayyan-22824960		146_FedCBMIR_FedAvg					Diagnosis	Breast cancer	Cancer		BreaKHis, Camelyon17 (CAM17)				Real	Secondary		2		Dataset	Pathology / Whole slide images		Federated Learning (central aggregator)						None					Reported		Training Time (h) - Table 5	6.82	Client 1 - Accuracy = 0.97; Precision = 0.93; F1 Score = 0.98 - CBMIR: Accuracy = 0.95; Precision = 0.93; F1 Score = 0.98
rayyan-22824960		146_FedCBMIR_FedAvg					Diagnosis	Breast cancer	Cancer		BreaKHis, Camelyon17 (CAM17)				Real	Secondary		2		Dataset	Pathology / Whole slide images		Federated Learning (central aggregator)						None					Reported		Training Time (h) - Table 5	5.78	Client 2 - Accuracy = 0.94; Precision = 0.92; F1 Score = 0.96 - CBMIR: Accuracy = 0.90; Precision = 0.88; F1 Score = 0.94
rayyan-22824960		146_FedCBMIR_FedAvg					Diagnosis	Breast cancer	Cancer		BreaKHis, Camelyon17 (CAM17)				Real	Secondary		2		Dataset	Pathology / Whole slide images		Federated Learning (central aggregator)						None					Reported		Training Time (h) - Table 5	6.65	Client 3 - Accuracy = 0.92; Precision = 0.89; F1 Score = 0.94 - CBMIR: Accuracy = 0.89; Precision = 0.87; F1 Score = 0.93
rayyan-22824960		146_FedCBMIR_FedAvg					Diagnosis	Breast cancer	Cancer		BreaKHis, Camelyon17 (CAM17)				Real	Secondary		2		Dataset	Pathology / Whole slide images		Federated Learning (central aggregator)						None					Reported		Training Time (h) - Table 5	6.83	Client 4 - Accuracy = 0.96; Precision = 0.94; F1 Score = 0.97 - CBMIR: Accuracy = 0.92; Precision = 0.89; F1 Score = 0.94
rayyan-22824947		150_FedAvg_Fixed_Local_Epochs					Segmentation	Glioma	Cancer		FeTS 2022 dataset				Real	Secondary		1		Dataset	MRI		Federated Learning (central aggregator)											Reported		Total communications (number of floats * 10 ^ 9)	13.5
rayyan-22824947		150_FedAvg_Fixed_Local_Iterations					Segmentation	Glioma	Cancer		FeTS 2022 dataset				Real	Secondary		1		Dataset	MRI		Federated Learning (central aggregator)											Reported		Total communications (number of floats * 10 ^ 9)	32.5
rayyan-22824947		150_FedNova					Segmentation	Glioma	Cancer		FeTS 2022 dataset				Real	Secondary		1		Dataset	MRI		Federated Learning (central aggregator)											Reported		Total communications (number of floats * 10 ^ 9)	13.5
rayyan-22824947		150_FedAdam					Segmentation	Glioma	Cancer		FeTS 2022 dataset				Real	Secondary		1		Dataset	MRI		Federated Learning (central aggregator)											Reported		Total communications (number of floats * 10 ^ 9)	13.5
rayyan-22824947		150_SCAFFOLD					Segmentation	Glioma	Cancer		FeTS 2022 dataset				Real	Secondary		1		Dataset	MRI		Federated Learning (central aggregator)											Reported		Total communications (number of floats * 10 ^ 9)	27
rayyan-22824947		150_q-FedAvg					Segmentation	Glioma	Cancer		FeTS 2022 dataset				Real	Secondary		1		Dataset	MRI		Federated Learning (central aggregator)											Reported		Total communications (number of floats * 10 ^ 9)	13.5
rayyan-22824947		150_FedPIDAvg					Segmentation	Glioma	Cancer		FeTS 2022 dataset				Real	Secondary		1		Dataset	MRI		Federated Learning (central aggregator)											Reported		Total communications (number of floats * 10 ^ 9)	13.5
rayyan-22824947		150_Local_finetunning					Segmentation	Glioma	Cancer		FeTS 2022 dataset				Real	Secondary		1		Dataset	MRI		Federated Learning (central aggregator)											Reported		Total communications (number of floats * 10 ^ 9)	13.5
rayyan-22824947		150_Ditto					Segmentation	Glioma	Cancer		FeTS 2022 dataset				Real	Secondary		1		Dataset	MRI		Federated Learning (central aggregator)											Reported		Total communications (number of floats * 10 ^ 9)	13.5
rayyan-22824947		150_FedPer					Segmentation	Glioma	Cancer		FeTS 2022 dataset				Real	Secondary		1		Dataset	MRI		Federated Learning (central aggregator)											Reported		Total communications (number of floats * 10 ^ 9)	13.5
rayyan-22824947		150_LG-FedAvg					Segmentation	Glioma	Cancer		FeTS 2022 dataset				Real	Secondary		1		Dataset	MRI		Federated Learning (central aggregator)											Reported		Total communications (number of floats * 10 ^ 9)	13.4
rayyan-22824947		150_CFL_2_clusters					Segmentation	Glioma	Cancer		FeTS 2022 dataset				Real	Secondary		1		Dataset	MRI		Federated Learning (central aggregator)											Reported		Total communications (number of floats * 10 ^ 9)	13.5
rayyan-22824947		150_Prior_CFL_2_HGG_LGG					Segmentation	Glioma	Cancer		FeTS 2022 dataset				Real	Secondary		1		Dataset	MRI		Federated Learning (central aggregator)											Reported		Total communications (number of floats * 10 ^ 9)	13.5
rayyan-22824947		150_FedAvg_Fixed_Local_Epochs					Segmentation	Glioma	Cancer		FeTS 2022 dataset				Real	Secondary		1		Dataset	MRI		Federated Learning (central aggregator)											Reported		Estimated training time (h)	19.1	Local = 18.2 h; centralized = 44.6 h
rayyan-22824947		150_FedAvg_Fixed_Local_Iterations					Segmentation	Glioma	Cancer		FeTS 2022 dataset				Real	Secondary		1		Dataset	MRI		Federated Learning (central aggregator)											Reported		Estimated training time (h)	19.1	Local = 18.2 h; centralized = 44.6 h
rayyan-22824947		150_FedNova					Segmentation	Glioma	Cancer		FeTS 2022 dataset				Real	Secondary		1		Dataset	MRI		Federated Learning (central aggregator)											Reported		Estimated training time (h)	19.1	Local = 18.2 h; centralized = 44.6 h
rayyan-22824947		150_FedAdam					Segmentation	Glioma	Cancer		FeTS 2022 dataset				Real	Secondary		1		Dataset	MRI		Federated Learning (central aggregator)											Reported		Estimated training time (h)	19.1	Local = 18.2 h; centralized = 44.6 h
rayyan-22824947		150_SCAFFOLD					Segmentation	Glioma	Cancer		FeTS 2022 dataset				Real	Secondary		1		Dataset	MRI		Federated Learning (central aggregator)											Reported		Estimated training time (h)	19.9	Local = 18.2 h; centralized = 44.6 h
rayyan-22824947		150_q-FedAvg					Segmentation	Glioma	Cancer		FeTS 2022 dataset				Real	Secondary		1		Dataset	MRI		Federated Learning (central aggregator)											Reported		Estimated training time (h)	19.1	Local = 18.2 h; centralized = 44.6 h
rayyan-22824947		150_FedPIDAvg					Segmentation	Glioma	Cancer		FeTS 2022 dataset				Real	Secondary		1		Dataset	MRI		Federated Learning (central aggregator)											Reported		Estimated training time (h)	19.1	Local = 18.2 h; centralized = 44.6 h
rayyan-22824947		150_Local_finetunning					Segmentation	Glioma	Cancer		FeTS 2022 dataset				Real	Secondary		1		Dataset	MRI		Federated Learning (central aggregator)											Reported		Estimated training time (h)	20.9	Local = 18.2 h; centralized = 44.6 h
rayyan-22824947		150_Ditto					Segmentation	Glioma	Cancer		FeTS 2022 dataset				Real	Secondary		1		Dataset	MRI		Federated Learning (central aggregator)											Reported		Estimated training time (h)	20.9	Local = 18.2 h; centralized = 44.6 h
rayyan-22824947		150_FedPer					Segmentation	Glioma	Cancer		FeTS 2022 dataset				Real	Secondary		1		Dataset	MRI		Federated Learning (central aggregator)											Reported		Estimated training time (h)	19.1	Local = 18.2 h; centralized = 44.6 h
rayyan-22824947		150_LG-FedAvg					Segmentation	Glioma	Cancer		FeTS 2022 dataset				Real	Secondary		1		Dataset	MRI		Federated Learning (central aggregator)											Reported		Estimated training time (h)	19.1	Local = 18.2 h; centralized = 44.6 h
rayyan-22824947		150_CFL_2_clusters					Segmentation	Glioma	Cancer		FeTS 2022 dataset				Real	Secondary		1		Dataset	MRI		Federated Learning (central aggregator)											Reported		Estimated training time (h)	19.1	Local = 18.2 h; centralized = 44.6 h
rayyan-22824947		150_Prior_CFL_2_HGG_LGG					Segmentation	Glioma	Cancer		FeTS 2022 dataset				Real	Secondary		1		Dataset	MRI		Federated Learning (central aggregator)											Reported		Estimated training time (h)	19.1	Local = 18.2 h; centralized = 44.6 h
rayyan-22825307		157_FedMLP					Prediction	Diabetes	Diabetes		Pima Indians Diabetes dataset				Real	Secondary		1		Dataset	Electronic Health Records / Text		Federated Learning (central aggregator)						Other					Reported		Set-up	Computer OS: Windows10/ CPU: Intel Core i7- 2.60 GHz /RAM: 16 GB; Ganache v2.5.4; Solidity 0.5.16; Metamask 10.18.0; Python 3.10
rayyan-22825307		157_FedMLP					Prediction	Diabetes	Diabetes		Pima Indians Diabetes dataset				Real	Secondary		1		Dataset	Electronic Health Records / Text		Federated Learning (central aggregator)						Other					Reported		Training Time (s)	73842	Centralized = 45752; First round; Pima 1 dataset
rayyan-22825307		157_FedMLP					Prediction	Diabetes	Diabetes		Pima Indians Diabetes dataset				Real	Secondary		1		Dataset	Electronic Health Records / Text		Federated Learning (central aggregator)						Other					Reported		Training Time (s)	77161	Centralized = 45752; First round; Pima 2 dataset
rayyan-22825307		157_FedMLP					Prediction	Diabetes	Diabetes		Pima Indians Diabetes dataset				Real	Secondary		1		Dataset	Electronic Health Records / Text		Federated Learning (central aggregator)						Other					Reported		Training Time (s)	98235	Centralized = 45752; Last round; Pima 1 dataset
rayyan-22825307		157_FedMLP					Prediction	Diabetes	Diabetes		Pima Indians Diabetes dataset				Real	Secondary		1		Dataset	Electronic Health Records / Text		Federated Learning (central aggregator)						Other					Reported		Training Time (s)	107475	Centralized = 45752; Last round; Pima 2 dataset
rayyan-22825307		157_FedMLP					Prediction	Diabetes	Diabetes		Pima Indians Diabetes dataset				Real	Secondary		1		Dataset	Electronic Health Records / Text		Federated Learning (central aggregator)						Other					Reported		Smart Contract Deployment (Gwei)	4324313
rayyan-22825307		157_FedMLP					Prediction	Diabetes	Diabetes		Pima Indians Diabetes dataset				Real	Secondary		1		Dataset	Electronic Health Records / Text		Federated Learning (central aggregator)						Other					Reported		Parameters Aggregation (Gwei)	5698860
rayyan-22825219		159_Cov-Fed					Diagnosis	COVID-19 and other conditions (SARS (Severe Acute Respiratory Syndrome), MERS (Middle East Respiratory Disease), Pneumonia)	COVID-19		CSM Dataset, CP Dataset, CXR Dataset, PC Dataset				Real	Secondary		4		Dataset	X-Ray		Federated Learning (central aggregator)						Encryption					Reported		Inference Time (s) - Table 2	1.75	Dataset = CSM
rayyan-22825219		159_Cov-Fed					Diagnosis	COVID-19 and other conditions (SARS (Severe Acute Respiratory Syndrome), MERS (Middle East Respiratory Disease), Pneumonia)	COVID-19		CSM Dataset, CP Dataset, CXR Dataset, PC Dataset				Real	Secondary		4		Dataset	X-Ray		Federated Learning (central aggregator)						Encryption					Reported		Inference Time (s) - Table 2	4.18	Dataset = CP
rayyan-22825219		159_Cov-Fed					Diagnosis	COVID-19 and other conditions (SARS (Severe Acute Respiratory Syndrome), MERS (Middle East Respiratory Disease), Pneumonia)	COVID-19		CSM Dataset, CP Dataset, CXR Dataset, PC Dataset				Real	Secondary		4		Dataset	X-Ray		Federated Learning (central aggregator)						Encryption					Reported		Inference Time (s) - Table 2	381.44	Dataset = CXR
rayyan-22825219		159_Cov-Fed					Diagnosis	COVID-19 and other conditions (SARS (Severe Acute Respiratory Syndrome), MERS (Middle East Respiratory Disease), Pneumonia)	COVID-19		CSM Dataset, CP Dataset, CXR Dataset, PC Dataset				Real	Secondary		4		Dataset	X-Ray		Federated Learning (central aggregator)						Encryption					Reported		Inference Time (s) - Table 2	15.65	Dataset = PC
rayyan-22825219		159_Cov-Fed					Diagnosis	COVID-19 and other conditions (SARS (Severe Acute Respiratory Syndrome), MERS (Middle East Respiratory Disease), Pneumonia)	COVID-19		CSM Dataset, CP Dataset, CXR Dataset, PC Dataset				Real	Secondary		4		Dataset	X-Ray		Federated Learning (central aggregator)						Encryption					Reported		Inference Time (s) - Table 6	0.68	Dataset = CSM; Clients = 10
rayyan-22825219		159_Cov-Fed					Diagnosis	COVID-19 and other conditions (SARS (Severe Acute Respiratory Syndrome), MERS (Middle East Respiratory Disease), Pneumonia)	COVID-19		CSM Dataset, CP Dataset, CXR Dataset, PC Dataset				Real	Secondary		4		Dataset	X-Ray		Federated Learning (central aggregator)						Encryption					Reported		Inference Time (s) - Table 6	0.69	Dataset = CSM; Clients = 20
rayyan-22825219		159_Cov-Fed					Diagnosis	COVID-19 and other conditions (SARS (Severe Acute Respiratory Syndrome), MERS (Middle East Respiratory Disease), Pneumonia)	COVID-19		CSM Dataset, CP Dataset, CXR Dataset, PC Dataset				Real	Secondary		4		Dataset	X-Ray		Federated Learning (central aggregator)						Encryption					Reported		Inference Time (s) - Table 6	0.68	Dataset = CSM; Clients = 30
rayyan-22825219		159_Cov-Fed					Diagnosis	COVID-19 and other conditions (SARS (Severe Acute Respiratory Syndrome), MERS (Middle East Respiratory Disease), Pneumonia)	COVID-19		CSM Dataset, CP Dataset, CXR Dataset, PC Dataset				Real	Secondary		4		Dataset	X-Ray		Federated Learning (central aggregator)						Encryption					Reported		Inference Time (s) - Table 6	0.7	Dataset = CSM; Clients = 100
rayyan-22825219		159_Cov-Fed					Diagnosis	COVID-19 and other conditions (SARS (Severe Acute Respiratory Syndrome), MERS (Middle East Respiratory Disease), Pneumonia)	COVID-19		CSM Dataset, CP Dataset, CXR Dataset, PC Dataset				Real	Secondary		4		Dataset	X-Ray		Federated Learning (central aggregator)						Encryption					Reported		Inference Time (s) - Table 6	1.66	Dataset = CP; Clients = 10
rayyan-22825219		159_Cov-Fed					Diagnosis	COVID-19 and other conditions (SARS (Severe Acute Respiratory Syndrome), MERS (Middle East Respiratory Disease), Pneumonia)	COVID-19		CSM Dataset, CP Dataset, CXR Dataset, PC Dataset				Real	Secondary		4		Dataset	X-Ray		Federated Learning (central aggregator)						Encryption					Reported		Inference Time (s) - Table 6	1.62	Dataset = CP; Clients = 20
rayyan-22825219		159_Cov-Fed					Diagnosis	COVID-19 and other conditions (SARS (Severe Acute Respiratory Syndrome), MERS (Middle East Respiratory Disease), Pneumonia)	COVID-19		CSM Dataset, CP Dataset, CXR Dataset, PC Dataset				Real	Secondary		4		Dataset	X-Ray		Federated Learning (central aggregator)						Encryption					Reported		Inference Time (s) - Table 6	1.69	Dataset = CP; Clients = 30
rayyan-22825219		159_Cov-Fed					Diagnosis	COVID-19 and other conditions (SARS (Severe Acute Respiratory Syndrome), MERS (Middle East Respiratory Disease), Pneumonia)	COVID-19		CSM Dataset, CP Dataset, CXR Dataset, PC Dataset				Real	Secondary		4		Dataset	X-Ray		Federated Learning (central aggregator)						Encryption					Reported		Inference Time (s) - Table 6	1.54	Dataset = CP; Clients = 100
rayyan-22825299		163_FedAdagrad					Prediction	Heart stroke	Heart Disease		Stroke-prediction-dataset				Real	Secondary		1		Dataset	Electronic Health Records / Text		Federated Learning (central aggregator)						None					Reported		Set-up	Two types of 5G waveform are generated, that is, Frequency 1 (400 MHz–6 GHz) and Frequency 2 (24.25–52.6 GHz), using the 5G toolbox. Similarly, the LTE toolbox generates a 4G LTE waveform with a range,that is, 1921–1982 MHz. Table 5 shows the simulation parameters of the 5G network interface used in the proposed study.The simulation environments and processes have been set up and run on a system …
rayyan-22825208		170_FL					Diagnosis	Pneumonia	Other Respiratory		Reference 43				Real	Secondary		1		Dataset	X-Ray		Federated Learning (central aggregator)						None					Reported		Execution time (Time reduction versus centralized approach) (%)	71.07	Round = 10, 3 clients
rayyan-22825208		170_FL					Diagnosis	Pneumonia	Other Respiratory		Reference 43				Real	Secondary		1		Dataset	X-Ray		Federated Learning (central aggregator)						None					Reported		Execution time (Time reduction versus centralized approach) (%)	76.85	Round = 8, 3 clients
rayyan-22825208		170_FL					Diagnosis	Pneumonia	Other Respiratory		Reference 43				Real	Secondary		1		Dataset	X-Ray		Federated Learning (central aggregator)						None					Reported		Execution time (Time reduction versus centralized approach) (%)	92.06	Round = 10, 10 clients
rayyan-22825208		170_FL					Diagnosis	Pneumonia	Other Respiratory		Reference 43				Real	Secondary		1		Dataset	X-Ray		Federated Learning (central aggregator)						None					Reported		Execution time (Time reduction versus centralized approach) (%)	92.85	Round = 9, 10 clients
rayyan-22825208		170_FL					Diagnosis	Pneumonia	Other Respiratory		Reference 43				Real	Secondary		1		Dataset	X-Ray		Federated Learning (central aggregator)						None					Reported		Execution time	401	Round = 10, 3 clients
rayyan-22825208		170_FL					Diagnosis	Pneumonia	Other Respiratory		Reference 43				Real	Secondary		1		Dataset	X-Ray		Federated Learning (central aggregator)						None					Reported		Execution time	320.8	Round = 8, 3 clients
rayyan-22825208		170_FL					Diagnosis	Pneumonia	Other Respiratory		Reference 43				Real	Secondary		1		Dataset	X-Ray		Federated Learning (central aggregator)						None					Reported		Execution time	110	Round = 10, 10 clients
rayyan-22825208		170_FL					Diagnosis	Pneumonia	Other Respiratory		Reference 43				Real	Secondary		1		Dataset	X-Ray		Federated Learning (central aggregator)						None					Reported		Execution time	99	Round = 9, 10 clients
rayyan-582988447		175_SL_b_chkpt1					Prediction	Colorectal cancer	Cancer		Northern Ireland Epi700 cohort, DACHS cohort, TCGA CRC cohort, QUASAR trial, YCR BCIP cohort				Real	Secondary		5		Other	Pathology / Whole slide images		Fully Decentralized (no central aggregator; example: swarm learning)						None					Reported		Set-up	Three computer systems (all consumer hardware) were used for the SL experiments. The systems had the following specifications: systemA, 128GB RAM and two NVIDIA Quadro RTX 6000 graphics processing units (GPUs); systemB, 64GB RAM and one NVIDIA RTX A6000 GPU; and systemC, 64GB RAM and two NVIDIA Quadro RTX 6000 GPUs. All of the systems accessed a 1GBits−1 Internet connection
rayyan-582988447		175_SL_b_chkpt2					Prediction	Colorectal cancer	Cancer		Northern Ireland Epi700 cohort, DACHS cohort, TCGA CRC cohort, QUASAR trial, YCR BCIP cohort				Real	Secondary		5		Other	Pathology / Whole slide images		Fully Decentralized (no central aggregator; example: swarm learning)						None					Reported		Set-up	Three computer systems (all consumer hardware) were used for the SL experiments. The systems had the following specifications: systemA, 128GB RAM and two NVIDIA Quadro RTX 6000 graphics processing units (GPUs); systemB, 64GB RAM and one NVIDIA RTX A6000 GPU; and systemC, 64GB RAM and two NVIDIA Quadro RTX 6000 GPUs. All of the systems accessed a 1GBits−1 Internet connection
rayyan-582988447		175_SL_w_chkpt					Prediction	Colorectal cancer	Cancer		Northern Ireland Epi700 cohort, DACHS cohort, TCGA CRC cohort, QUASAR trial, YCR BCIP cohort				Real	Secondary		5		Other	Pathology / Whole slide images		Fully Decentralized (no central aggregator; example: swarm learning)						None					Reported		Set-up	Three computer systems (all consumer hardware) were used for the SL experiments. The systems had the following specifications: systemA, 128GB RAM and two NVIDIA Quadro RTX 6000 graphics processing units (GPUs); systemB, 64GB RAM and one NVIDIA RTX A6000 GPU; and systemC, 64GB RAM and two NVIDIA Quadro RTX 6000 GPUs. All of the systems accessed a 1GBits−1 Internet connection

## Sheet: Study Characteristics
	Table 1. Characteristics of the studies included in the systematic review.
	Author, Year	Study design	Enrolment period	Study setting	Study region	Participant characteristics:
rayyan-582988214	rayyan-582988214	Prospective cohort	Not reported	Not reported	Bangladesh	0	0	0	0	0
rayyan-582988298	rayyan-582988298	Existing registry	Not reported	Not reported	Not reported	0	0	0	0	0
rayyan-582988278	rayyan-582988278	Existing registry	Not reported	Not reported	Not reported	0	0	0	0	0
rayyan-582988049	rayyan-582988049	Existing registry	Between March 2020 and February 2021	Emergency departments of several healthcare providers	MGB, MGH, Brigham and Women’s Hospital, Newton-Wellesley Hospital, North Shore Medical Center and Faulkner Hospital; Children’s National Hospital in Washington, DC; NIHR Cambridge Biomedical Research Centre; The Self-Defense Forces Central Hospital in Tokyo; National Taiwan University MeDA Lab and MAHC and Taiwan National Health Insurance Administration; Tri-Service General Hospital in Taiwan; Ky…	0	0	0	0	0
rayyan-582988085	rayyan-582988085	Existing registry	Between March 15, 2020 and May 22, 2020	Hospitalization across several hospitals	Mount Sinai Brooklyn, Mount Sinai Hospital, Mount Sinai Morningside, Mount Sinai Queens, Mount Sinai West	0	0	0	0	0
rayyan-582988085	rayyan-582988085	Existing registry	Between March 15, 2020 and May 22, 2020	Hospitalization across several hospitals	Mount Sinai Brooklyn, Mount Sinai Hospital, Mount Sinai Morningside, Mount Sinai Queens, Mount Sinai West	0	0	0	0	0
rayyan-582988080	rayyan-582988080	Existing registry	0	0	0	0	0	0	0	0
rayyan-582988080	rayyan-582988080	Existing registry	0	0	0	0	0	0	0	0
rayyan-582988080	rayyan-582988080	Existing registry	0	0	0	0	0	0	0	0
#REF!	#REF!	#REF!	#REF!	#REF!	#REF!	#REF!	#REF!	#REF!	#REF!	#REF!
#REF!	#REF!	#REF!	#REF!	#REF!	#REF!	#REF!	#REF!	#REF!	#REF!	#REF!
#REF!	#REF!	#REF!	#REF!	#REF!	#REF!	#REF!	#REF!	#REF!	#REF!	#REF!
#REF!	#REF!	#REF!	#REF!	#REF!	#REF!	#REF!	#REF!	#REF!	#REF!	#REF!
#REF!	#REF!	#REF!	#REF!	#REF!	#REF!	#REF!	#REF!	#REF!	#REF!	#REF!
#REF!	#REF!	#REF!	#REF!	#REF!	#REF!	#REF!	#REF!	#REF!	#REF!	#REF!
#REF!	#REF!	#REF!	#REF!	#REF!	#REF!	#REF!	#REF!	#REF!	#REF!	#REF!
#REF!	#REF!	#REF!	#REF!	#REF!	#REF!	#REF!	#REF!	#REF!	#REF!	#REF!
#REF!	#REF!	#REF!	#REF!	#REF!	#REF!	#REF!	#REF!	#REF!	#REF!	#REF!
#REF!	#REF!	#REF!	#REF!	#REF!	#REF!	#REF!	#REF!	#REF!	#REF!	#REF!
#REF!	#REF!	#REF!	#REF!	#REF!	#REF!	#REF!	#REF!	#REF!	#REF!	#REF!
#REF!	#REF!	#REF!	#REF!	#REF!	#REF!	#REF!	#REF!	#REF!	#REF!	#REF!
#REF!	#REF!	#REF!	#REF!	#REF!	#REF!	#REF!	#REF!	#REF!	#REF!	#REF!
#REF!	#REF!	#REF!	#REF!	#REF!	#REF!	#REF!	#REF!	#REF!	#REF!	#REF!
#REF!	#REF!	#REF!	#REF!	#REF!	#REF!	#REF!	#REF!	#REF!	#REF!	#REF!
#REF!	#REF!	#REF!	#REF!	#REF!	#REF!	#REF!	#REF!	#REF!	#REF!	#REF!
#REF!	#REF!	#REF!	#REF!	#REF!	#REF!	#REF!	#REF!	#REF!	#REF!	#REF!
#REF!	#REF!	#REF!	#REF!	#REF!	#REF!	#REF!	#REF!	#REF!	#REF!	#REF!
#REF!	#REF!	#REF!	#REF!	#REF!	#REF!	#REF!	#REF!	#REF!	#REF!	#REF!
#REF!	#REF!	#REF!	#REF!	#REF!	#REF!	#REF!	#REF!	#REF!	#REF!	#REF!
#REF!	#REF!	#REF!	#REF!	#REF!	#REF!	#REF!	#REF!	#REF!	#REF!	#REF!

## Sheet: Model characteristics
	Table 2. Characteristics of the models included in the systematic review and critical appraisal for risk of bias and applicability.
	Author, Year	Modelling method	Sample size	Events	No predictors		EPV or EPP	Selection of candidate predictors	Selection of final predictors	Number (%) and handling of missng data	Type of validation	Performance measures		Critical appraisal (PROBAST)
				n (%)	Cand.	Final								P	Pr	O	A
rayyan-582988214	rayyan-582988214	0	80	80 (100.0)	4	0	0	Neural network	Unknown	n (%): (0.0) Method: Unknown	Int: - Ext : Random split data	Cal: No information Disc : No Ov: No	RoB	#NAME?	#NAME?	#NAME?	#NAME?
													App	#NAME?	#NAME?	#NAME?
rayyan-582988298	rayyan-582988298		Not reported	#VALUE!	65536		0.68593	Neural network	Unknown	n (%): Unkown Method: None	Int: - Ext : Cross-validation	Cal: No information Disc : No Ov: No	RoB	#NAME?	#NAME?	#NAME?	#NAME?
													App	#NAME?	#NAME?	#NAME?
rayyan-582988278	rayyan-582988278		20000	20000 (100.0)	Not reported		Unknown	Neural network	Unknown	n (%): Unkown Method: None	Int: - Ext : Unclear	Cal: No information Disc : No Ov: No	RoB	#NAME?	#NAME?	#NAME?	#NAME?
													App	#NAME?	#NAME?	#NAME?
rayyan-582988049	rayyan-582988049		16,148 cases	#VALUE!	20			Neural network	Unknown	n (%): Unkown Method: "A MissForest algorithm was used to impute EMR features, based on the local training dataset. If an EMR feature was completely missing from a client site dataset, the mean value of that feature, calculated exclusively on data from MGB client sites, was used. Then, EMR features were rescaled to zero-mean and unit variance based on statistics calculated on data from the MGB cl…	Int: Ext : Random split data	Cal: No information Disc : No Ov: No	RoB	#NAME?	#NAME?	#NAME?	#NAME?
													App	#NAME?	#NAME?	#NAME?
rayyan-582988085	rayyan-582988085		4029	510 (12.7)	60		8.5	Logistic regression	8.5	n (%): Unkown Method: Not reported	Int: - Ext : Bootstrap	Cal: Yes Disc : No Ov: No	RoB	#NAME?	#NAME?	#NAME?	#NAME?
													App	#NAME?	#NAME?	#NAME?
rayyan-582988085	rayyan-582988085		4029	510 (12.7)	60		8.5	Logistic regression	8.5	n (%): Unkown Method: Not reported	Int: - Ext : Bootstrap	Cal: Yes Disc : No Ov: No	RoB	#NAME?	#NAME?	#NAME?	#NAME?
													App	#NAME?	#NAME?	#NAME?
rayyan-582988080	rayyan-582988080		Unkown	Unkown	Unkown			0		n (%): Unkown Method:	Int: Ext :	Cal: Disc : Ov:	RoB	#NAME?	#NAME?	#NAME?	#NAME?
													App	#NAME?	#NAME?	#NAME?
rayyan-582988080	rayyan-582988080		Unkown	Unkown	Unkown			0		n (%): Unkown Method:	Int: Ext :	Cal: Disc : Ov:	RoB	#NAME?	#NAME?	#NAME?	#NAME?
													App	#NAME?	#NAME?	#NAME?
rayyan-582988080	rayyan-582988080		Unkown	Unkown	Unkown			0		n (%): Unkown Method:	Int: Ext :	Cal: Disc : Ov:	RoB	#NAME?	#NAME?	#NAME?	#NAME?
													App	#NAME?	#NAME?	#NAME?
#REF!	#REF!	#REF!	#REF!	#REF!	#REF!	#REF!	#REF!	#REF!	#REF!	#REF!	#REF!	#REF!	RoB	#NAME?	#NAME?	#NAME?	#NAME?
													App	#NAME?	#NAME?	#NAME?
#REF!	#REF!	#REF!	#REF!	#REF!	#REF!	#REF!	#REF!	#REF!	#REF!	#REF!	#REF!	#REF!	RoB	#NAME?	#NAME?	#NAME?	#NAME?
													App	#NAME?	#NAME?	#NAME?
#REF!	#REF!	#REF!	#REF!	#REF!	#REF!	#REF!	#REF!	#REF!	#REF!	#REF!	#REF!	#REF!	RoB	#NAME?	#NAME?	#NAME?	#NAME?
													App	#NAME?	#NAME?	#NAME?
#REF!	#REF!	#REF!	#REF!	#REF!	#REF!	#REF!	#REF!	#REF!	#REF!	#REF!	#REF!	#REF!	RoB	#NAME?	#NAME?	#NAME?	#NAME?
													App	#NAME?	#NAME?	#NAME?
#REF!	#REF!	#REF!	#REF!	#REF!	#REF!	#REF!	#REF!	#REF!	#REF!	#REF!	#REF!	#REF!	RoB	#NAME?	#NAME?	#NAME?	#NAME?
													App	#NAME?	#NAME?	#NAME?
#REF!	#REF!	#REF!	#REF!	#REF!	#REF!	#REF!	#REF!	#REF!	#REF!	#REF!	#REF!	#REF!	RoB	#NAME?	#NAME?	#NAME?	#NAME?
													App	#NAME?	#NAME?	#NAME?
#REF!	#REF!	#REF!	#REF!	#REF!	#REF!	#REF!	#REF!	#REF!	#REF!	#REF!	#REF!	#REF!	RoB	#NAME?	#NAME?	#NAME?	#NAME?
													App	#NAME?	#NAME?	#NAME?
#REF!	#REF!	#REF!	#REF!	#REF!	#REF!	#REF!	#REF!	#REF!	#REF!	#REF!	#REF!	#REF!	RoB	#NAME?	#NAME?	#NAME?	#NAME?
													App	#NAME?	#NAME?	#NAME?
#REF!	#REF!	#REF!	#REF!	#REF!	#REF!	#REF!	#REF!	#REF!	#REF!	#REF!	#REF!	#REF!	RoB	#NAME?	#NAME?	#NAME?	#NAME?
													App	#NAME?	#NAME?	#NAME?
#REF!	#REF!	#REF!	#REF!	#REF!	#REF!	#REF!	#REF!	#REF!	#REF!	#REF!	#REF!	#REF!	RoB	#NAME?	#NAME?	#NAME?	#NAME?
													App	#NAME?	#NAME?	#NAME?
#REF!	#REF!	#REF!	#REF!	#REF!	#REF!	#REF!	#REF!	#REF!	#REF!	#REF!	#REF!	#REF!	RoB	#NAME?	#NAME?	#NAME?	#NAME?
													App	#NAME?	#NAME?	#NAME?
#REF!	#REF!	#REF!	#REF!	#REF!	#REF!	#REF!	#REF!	#REF!	#REF!	#REF!	#REF!	#REF!	RoB	#NAME?	#NAME?	#NAME?	#NAME?
													App	#NAME?	#NAME?	#NAME?
#REF!	#REF!	#REF!	#REF!	#REF!	#REF!	#REF!	#REF!	#REF!	#REF!	#REF!	#REF!	#REF!	RoB	#NAME?	#NAME?	#NAME?	#NAME?
													App	#NAME?	#NAME?	#NAME?
#REF!	#REF!	#REF!	#REF!	#REF!	#REF!	#REF!	#REF!	#REF!	#REF!	#REF!	#REF!	#REF!	RoB	#NAME?	#NAME?	#NAME?	#NAME?
													App	#NAME?	#NAME?	#NAME?
#REF!	#REF!	#REF!	#REF!	#REF!	#REF!	#REF!	#REF!	#REF!	#REF!	#REF!	#REF!	#REF!	RoB	#NAME?	#NAME?	#NAME?	#NAME?
													App	#NAME?	#NAME?	#NAME?
#REF!	#REF!	#REF!	#REF!	#REF!	#REF!	#REF!	#REF!	#REF!	#REF!	#REF!	#REF!	#REF!	RoB	#NAME?	#NAME?	#NAME?	#NAME?
													App	#NAME?	#NAME?	#NAME?
#REF!	#REF!	#REF!	#REF!	#REF!	#REF!	#REF!	#REF!	#REF!	#REF!	#REF!	#REF!	#REF!	RoB	#NAME?	#NAME?	#NAME?	#NAME?
													App	#NAME?	#NAME?	#NAME?
#REF!	#REF!	#REF!	#REF!	#REF!	#REF!	#REF!	#REF!	#REF!	#REF!	#REF!	#REF!	#REF!	RoB	#NAME?	#NAME?	#NAME?	#NAME?
													App	#NAME?	#NAME?	#NAME?
#REF!	#REF!	#REF!	#REF!	#REF!	#REF!	#REF!	#REF!	#REF!	#REF!	#REF!	#REF!	#REF!	RoB	#NAME?	#NAME?	#NAME?	#NAME?
													App	#NAME?	#NAME?	#NAME?
#REF!	#REF!	#REF!	#REF!	#REF!	#REF!	#REF!	#REF!	#REF!	#REF!	#REF!	#REF!	#REF!	RoB	#NAME?	#NAME?	#NAME?	#NAME?
													App	#NAME?	#NAME?	#NAME?
#REF!	#REF!	#REF!	#REF!	#REF!	#REF!	#REF!	#REF!	#REF!	#REF!	#REF!	#REF!	#REF!	RoB	#NAME?	#NAME?	#NAME?	#NAME?
													App	#NAME?	#NAME?	#NAME?

## Sheet: PROBAST summary
	Table 3. Risk of bias and applicability assessment
	Author, Year	Risk of Bias				Applicability			Overall
		1. Participants	2. Predictors	3. Outcome	4. Analysis	1. Participants	2. Predictors	3. Outcome	Risk of Bias	Applicability
rayyan-582988214	rayyan-582988214	#NAME?	#NAME?	#NAME?	#NAME?	#NAME?	#NAME?	#NAME?	#NAME?	#NAME?
rayyan-582988298	rayyan-582988298	#NAME?	#NAME?	#NAME?	#NAME?	#NAME?	#NAME?	#NAME?	#NAME?	#NAME?
rayyan-582988278	rayyan-582988278	#NAME?	#NAME?	#NAME?	#NAME?	#NAME?	#NAME?	#NAME?	#NAME?	#NAME?
rayyan-582988049	rayyan-582988049	#NAME?	#NAME?	#NAME?	#NAME?	#NAME?	#NAME?	#NAME?	#NAME?	#NAME?
rayyan-582988085	rayyan-582988085	#NAME?	#NAME?	#NAME?	#NAME?	#NAME?	#NAME?	#NAME?	#NAME?	#NAME?
rayyan-582988085	rayyan-582988085	#NAME?	#NAME?	#NAME?	#NAME?	#NAME?	#NAME?	#NAME?	#NAME?	#NAME?
rayyan-582988080	rayyan-582988080	#NAME?	#NAME?	#NAME?	#NAME?	#NAME?	#NAME?	#NAME?	#NAME?	#NAME?
rayyan-582988080	rayyan-582988080	#NAME?	#NAME?	#NAME?	#NAME?	#NAME?	#NAME?	#NAME?	#NAME?	#NAME?
rayyan-582988080	rayyan-582988080	#NAME?	#NAME?	#NAME?	#NAME?	#NAME?	#NAME?	#NAME?	#NAME?	#NAME?
#REF!	#REF!	#NAME?	#NAME?	#NAME?	#NAME?	#NAME?	#NAME?	#NAME?	#NAME?	#NAME?
#REF!	#REF!	#NAME?	#NAME?	#NAME?	#NAME?	#NAME?	#NAME?	#NAME?	#NAME?	#NAME?
#REF!	#REF!	#NAME?	#NAME?	#NAME?	#NAME?	#NAME?	#NAME?	#NAME?	#NAME?	#NAME?
#REF!	#REF!	#NAME?	#NAME?	#NAME?	#NAME?	#NAME?	#NAME?	#NAME?	#NAME?	#NAME?
#REF!	#REF!	#NAME?	#NAME?	#NAME?	#NAME?	#NAME?	#NAME?	#NAME?	#NAME?	#NAME?
#REF!	#REF!	#NAME?	#NAME?	#NAME?	#NAME?	#NAME?	#NAME?	#NAME?	#NAME?	#NAME?
#REF!	#REF!	#NAME?	#NAME?	#NAME?	#NAME?	#NAME?	#NAME?	#NAME?	#NAME?	#NAME?
#REF!	#REF!	#NAME?	#NAME?	#NAME?	#NAME?	#NAME?	#NAME?	#NAME?	#NAME?	#NAME?
#REF!	#REF!	#NAME?	#NAME?	#NAME?	#NAME?	#NAME?	#NAME?	#NAME?	#NAME?	#NAME?
#REF!	#REF!	#NAME?	#NAME?	#NAME?	#NAME?	#NAME?	#NAME?	#NAME?	#NAME?	#NAME?
#REF!	#REF!	#NAME?	#NAME?	#NAME?	#NAME?	#NAME?	#NAME?	#NAME?	#NAME?	#NAME?
#REF!	#REF!	#NAME?	#NAME?	#NAME?	#NAME?	#NAME?	#NAME?	#NAME?	#NAME?	#NAME?
#REF!	#REF!	#NAME?	#NAME?	#NAME?	#NAME?	#NAME?	#NAME?	#NAME?	#NAME?	#NAME?
#REF!	#REF!	#NAME?	#NAME?	#NAME?	#NAME?	#NAME?	#NAME?	#NAME?	#NAME?	#NAME?
#REF!	#REF!	#NAME?	#NAME?	#NAME?	#NAME?	#NAME?	#NAME?	#NAME?	#NAME?	#NAME?
#REF!	#REF!	#NAME?	#NAME?	#NAME?	#NAME?	#NAME?	#NAME?	#NAME?	#NAME?	#NAME?
#REF!	#REF!	#NAME?	#NAME?	#NAME?	#NAME?	#NAME?	#NAME?	#NAME?	#NAME?	#NAME?
#REF!	#REF!	#NAME?	#NAME?	#NAME?	#NAME?	#NAME?	#NAME?	#NAME?	#NAME?	#NAME?
#REF!	#REF!	#NAME?	#NAME?	#NAME?	#NAME?	#NAME?	#NAME?	#NAME?	#NAME?	#NAME?
#REF!	#REF!	#NAME?	#NAME?	#NAME?	#NAME?	#NAME?	#NAME?	#NAME?	#NAME?	#NAME?
#REF!	#REF!	#NAME?	#NAME?	#NAME?	#NAME?	#NAME?	#NAME?	#NAME?	#NAME?	#NAME?
		#NAME?	#NAME?	#NAME?	#NAME?	#NAME?	#NAME?	#NAME?	#NAME?	#NAME?
		#NAME?	#NAME?	#NAME?	#NAME?	#NAME?	#NAME?	#NAME?	#NAME?	#NAME?
		#NAME?	#NAME?	#NAME?	#NAME?	#NAME?	#NAME?	#NAME?	#NAME?	#NAME?
		#NAME?	#NAME?	#NAME?	#NAME?	#NAME?	#NAME?	#NAME?	#NAME?	#NAME?
				#NAME?

## Sheet: CHARMS.Drop-down response lists
Drop-down lists
CHARMS sheet
1.1 Source of data	2.8 Participant description (Measures)	3.4 Type of outcome	6.2 Handling of missing data	7.1 Modelling method	7.2 Method for selection of candidate predictors	7.3 Method for selection of predictors during multivariable modelling	9.1.1 Internal validation	9.1.2 External validation	10.2 Final model included predictor weights or regression coefficients	10.4 Alternative presentation of the final prediction models
Prospective cohort	Mean	Single	Complete-case analysis	Logistic regression	All available predictors	Pre-specified model (not selection)	None (Apparent performance)	None	None	None
Retrospective cohort	Mean (sd)	Combined	Single imputation	Multilevel logistic regression	Based on prior knowledge	Backward elimination	Random split data	Temporal	Predictor weights	Sum score
Case-control	Median	Unclear	Multiple imputation	Cox regression	Based on univariable associations	Forward selection	Non-random split data	Geographical	Regression coefficients	Nomogram
Nested case-control	Median (IQR)	No information	Other	Machine learning techniques	Other	Stepwise selection	Cross-validation	Different setting	Unclear	Score chart
Existing registry	Median (min-max)	(Add field)	Unclear	Neural network	Unclear	LASSO selection	Bootstrap	Different investigator	No information	Score system
Randomized trial	n (%)	(Add field)	No information	Other	No information	Ridge regression	Other	Completely independent	(Add field)	On-line calculator
Combined data (e.g. IPD of combination of cohorts)	Other	(Add field)	(Add field)	(Add field)	(Add field)	Bootstrap selection	Unclear	Other	(Add field)	App calculator
Aggregated data	Unclear	(Add field)	(Add field)	(Add field)	(Add field)	Other	No information	Unclear	(Add field)	Other
Other	No information	(Add field)	(Add field)	(Add field)	(Add field)	Unclear	(Add field)	No information	(Add field)	Unclear
Unclear	(Add field)		(Add field)	(Add field)	(Add field)	No information	(Add field)	(Add field)	(Add field)	No information
No information	(Add field)		(Add field)	(Add field)	(Add field)	(Add field)	(Add field)	(Add field)		(Add field)
(Add field)	(Add field)			(Add field)		(Add field)	(Add field)	(Add field)		(Add field)
(Add field)	(Add field)			(Add field)		(Add field)	(Add field)	(Add field)		(Add field)
(Add field)	(Add field)					(Add field)		(Add field)		(Add field)
(Add field)						(Add field)				(Add field)
(Add field)
