# Supplementary material for: Comparing decentralized machine learning and AI clinical models to local and centralized alternatives: a systematic review
Source: NPJ Digit Med. 2026 Feb 14;9:174. doi: 10.1038/s41746-025-02329-z (PMC12916833; doi:10.1038/s41746-025-02329-z)
Supplement: Supplementary file 4 — Supplementary information [file 41746_2025_2329_MOESM4_ESM.csv]

metric_name	scenario	n_models	mean_local_perf	mean_dl_perf	mean_difference	median_difference	max_difference	total_models	pct_of_total
accuracy	Both above threshold, DL above or equal to Local	543	0.91765043	0.94975951	0.03210908	0.0187	0.17064516	1022	53.13111546
accuracy	Local above threshold, DL below threshold	24	0.856525	0.717870833	0.138654167	0.12	0.427	1022	2.348336595
accuracy	Local below threshold, DL above or equal to threshold	129	0.685743259	0.863619701	0.177876442	0.154	0.626	1022	12.6223092
auroc	Both above threshold, DL above or equal to Local	447	0.897913476	0.927044234	0.029130757	0.019	0.182	1059	42.20963173
auroc	Local below threshold, DL above or equal to threshold	160	0.722957112	0.85396968	0.131012568	0.075758023	0.83772432	1059	15.10859301
dicescore	Both above threshold, DL above or equal to Local	186	0.87562043	0.902173656	0.026553226	0.02175	0.1131	759	24.50592885
dicescore	Local below threshold, DL above or equal to threshold	61	0.655686885	0.855759016	0.200072131	0.1912	0.5469	759	8.036890646
f1score	Both above threshold, DL above or equal to Local	203	0.896426948	0.941230305	0.044803357	0.036745	0.180276417	591	34.34856176
f1score	Local below threshold, DL above or equal to threshold	58	0.601184092	0.88693137	0.285747278	0.18945	0.94098	591	9.813874788
precisionpositivepredictivevalue	Both above threshold, DL above or equal to Local	231	0.900672301	0.950974401	0.050302101	0.041261	0.168591218	440	52.5
precisionpositivepredictivevalue	Local below threshold, DL above or equal to threshold	42	0.681216314	0.885166106	0.203949792	0.160113	0.898609	440	9.545454545
sensitivityrecall	Both above threshold, DL above or equal to Local	230	0.895300989	0.945779284	0.050478296	0.04005	0.1855	770	29.87012987
sensitivityrecall	Local above threshold, DL below threshold	22	0.857953273	0.691667545	0.166285727	0.1434465	0.425	770	2.857142857
sensitivityrecall	Local below threshold, DL above or equal to threshold	100	0.516114696	0.879861225	0.36374653	0.27	0.981389	770	12.98701299
specificity	Both above threshold, DL above or equal to Local	175	0.937299653	0.972897182	0.035597528	0.027217047	0.16	337	51.92878338
specificity	Local below threshold, DL above or equal to threshold	39	0.675137249	0.863159967	0.188022718	0.163	0.782	337	11.5727003
